# Supplementary material for: Recruitment, follow-up and survival in an 11-country cohort study of patients at the end of life and their relatives
Source: PLoS One. 2025 Jan 9;20(1):e0317002. doi: 10.1371/journal.pone.0317002 (PMC11717288; doi:10.1371/journal.pone.0317002)
Supplement: S1 Data — (XLSX) [file pone.0317002.s001.xlsx]

## Sheet: analysis data
CONSDAT	deathdate	country	gender	PATFU1_P1	duration_survival	lastfudate	diag	setting
10/8/2020 0:00	19-Oct-20	1	2	0	11	24-Jun-21	Cancer	specPC
6/3/2021 0:00	22-Aug-22	1	1	1	445	21-Jul-23	Cardiovascular disease	specPC
8/25/2021 0:00	30-Jan-22	1	2	1	158	4-Mar-22	Cancer	specPC
9/17/2021 0:00	17-Jan-22	1	2	1	122	18-Jan-22	Cancer	specPC
11/9/2021 0:00	#NULL!	1	2	1	-10000	18-Jan-22	Frailty due to old age	specPC
2/24/2022 0:00	2-Mar-22	1	1	0	6	4-Mar-22	Cancer	specPC
7/13/2022 0:00	13-Oct-22	1	2	1	92	27-Jul-23	Cancer	specPC
6/25/2022 0:00	29-Sep-22	1	1	0	96	14-Jul-23	Cancer	specPC
2/23/2023 0:00	#NULL!	1	1	0	-20000	2-Aug-23	Cancer	specPC
6/24/2020 0:00	26-Sep-20	1	2	0	94	28-Jun-21	Cancer	hospital
6/26/2020 0:00	15-Mar-21	1	2	1	262	16-Mar-21	Cancer	hospital
9/2/2020 0:00	12-Jan-22	1	2	1	497	26-Jan-22	Cancer	hospital
9/30/2020 0:00	11-Nov-20	1	2	1	42	28-Jan-21	Other	hospital
10/14/2020 0:00	13-Jan-21	1	1	1	91	12-Jul-21	Cancer	hospital
12/9/2020 0:00	5-Jan-21	1	1	0	27	15-Jul-21	Cancer	hospital
3/10/2021 0:00	5-May-21	1	1	0	56	15-Jul-21	Cancer	hospital
3/31/2021 0:00	29-Oct-21	1	2	1	212	26-Jan-22	Cancer	hospital
4/15/2021 0:00	10-Sep-21	1	1	1	148	6-Oct-21	Cancer	hospital
5/12/2021 0:00	2-Sep-21	1	1	1	113	4-Nov-21	Cancer	hospital
5/17/2021 0:00	30-Jun-22	1	1	1	409	14-Aug-23	Cancer	hospital
6/16/2021 0:00	16-Dec-21	1	1	1	183	5-Aug-21	Cancer	hospital
6/25/2021 0:00	1-Feb-22	1	2	1	221	6-Oct-21	Cancer	hospital
6/18/2021 0:00	18-Aug-21	1	1	1	61	6-Oct-21	Cancer	hospital
8/3/2021 0:00	10-Sep-21	1	2	0	38	6-Oct-21	Cancer	hospital
8/19/2021 0:00	8-Sep-21	1	1	0	20	6-Oct-21	Cancer	hospital
8/10/2021 0:00	#NULL!	1	1	1	-10000	#NULL!	Cancer	hospital
10/1/2021 0:00	9-Nov-21	1	2	0	39	26-Jan-22	Cancer	hospital
10/13/2021 0:00	27-Oct-21	1	1	0	14	4-Nov-21	Cancer	hospital
10/18/2021 0:00	14-Sep-22	1	2	1	331	21-Dec-22	Cancer	hospital
10/21/2021 0:00	7-Feb-22	1	1	0	109	24-Jul-23	Cardiovascular disease	hospital
10/22/2021 0:00	14-Aug-22	1	1	1	296	15-Dec-22	Neurological disease	hospital
11/15/2021 0:00	9-Dec-21	1	1	0	24	2-Feb-22	Cancer	hospital
11/26/2021 0:00	30-Dec-21	1	1	0	34	2-Jun-22	Cancer	hospital
12/10/2021 0:00	23-Dec-21	1	1	0	13	10-Feb-22	Cancer	hospital
1/3/2022 0:00	31-Jan-22	1	2	0	28	25-Feb-22	Cancer	hospital
1/4/2022 0:00	27-Nov-22	1	2	0	327	24-Jul-23	Cancer	hospital
1/6/2022 0:00	10-Jul-22	1	1	1	185	#NULL!	Other	hospital
1/7/2022 0:00	15-Jan-22	1	2	0	8	28-Mar-22	Cancer	hospital
2/2/2022 0:00	27-Mar-22	1	1	1	53	11-Apr-22	Cancer	hospital
2/4/2022 0:00	28-Apr-22	1	2	1	83	24-Jul-23	Cancer	hospital
2/21/2022 0:00	14-Dec-22	1	2	1	296	21-Jul-23	Cancer	hospital
3/7/2022 0:00	19-Aug-22	1	1	1	165	#NULL!	Cancer	hospital
3/30/2022 0:00	25-May-22	1	2	0	56	2-Jun-22	Cancer	hospital
5/4/2022 0:00	8-Jan-23	1	1	0	249	24-Jul-23	Cancer	hospital
5/3/2022 0:00	7-Jul-22	1	2	1	65	24-Jul-23	Cancer	hospital
6/13/2022 0:00	6-Aug-22	1	1	1	54	1-Sep-22	Cancer	hospital
6/13/2022 0:00	21-Mar-23	1	2	1	281	4-Apr-23	Cancer	hospital
7/6/2022 0:00	14-Jul-22	1	2	0	8	28-Jul-22	Cancer	hospital
7/12/2022 0:00	30-Oct-22	1	2	1	110	10-Jul-23	Cancer	hospital
9/8/2022 0:00	6-Dec-22	1	1	1	89	10-Jul-23	Cancer	hospital
9/13/2022 0:00	23-Oct-22	1	2	0	40	16-Feb-23	Cancer	hospital
9/19/2022 0:00	#NULL!	1	2	1	-10000	#NULL!	Other	hospital
9/20/2022 0:00	11-Oct-22	1	2	0	21	9-Nov-22	Cancer	hospital
10/3/2022 0:00	11-Apr-23	1	1	1	190	#NULL!	Cancer	hospital
10/19/2022 0:00	31-Oct-22	1	2	0	12	16-Nov-22	Pulmonary disease	hospital
10/28/2022 0:00	11-Nov-22	1	2	0	14	16-Nov-22	Cancer	hospital
11/4/2022 0:00	#NULL!	1	2	0	-10000	15-Aug-23	Neurological disease	hospital
11/24/2022 0:00	15-Dec-22	1	2	0	21	15-Aug-23	Cancer	hospital
11/17/2022 0:00	12-Apr-23	1	1	0	146	15-Aug-23	Other	hospital
11/17/2022 0:00	#NULL!	1	1	1	-10000	#NULL!	Cancer	hospital
11/29/2022 0:00	#NULL!	1	2	1	-10000	#NULL!	Cancer	hospital
12/1/2022 0:00	15-Jan-23	1	1	0	45	19-Jan-23	Other	hospital
12/26/2022 0:00	6-Apr-23	1	1	1	101	25-Jul-23		hospital
12/27/2022 0:00	15-Jul-23	1	2	1	200	25-Jul-23	Cancer	hospital
1/4/2022 0:00	#NULL!	1	2	0	-10000	15-Aug-23	Frailty due to old age	hospital
1/18/2023 0:00	28-Feb-23	1	2	0	41	31-Mar-23	Cancer	hospital
2/15/2023 0:00	12-Mar-23	1	1	0	25	31-Mar-23	Cancer	hospital
2/18/2023 0:00	#NULL!	1	1	1	-10000	15-Aug-23	Cancer	hospital
2/27/2023 0:00	#NULL!	1	2	1	-10000	15-Aug-23	Cancer	hospital
2/27/2023 0:00	30-Mar-23	1	2	0	31	31-Mar-23	Cancer	hospital
3/7/2023 0:00	19-Apr-23	1	1	0	43	15-Aug-23	Cancer	hospital
3/15/2023 0:00	5-Jul-23	1	2	1	112	14-Jul-23	Cancer	hospital
5/12/2023 0:00	20-Jun-23	1	2	0	39	15-Aug-23	Cancer	hospital
4/21/2023 0:00	#NULL!	1	2	1	-10000	15-Aug-23	Neurological disease	hospital
5/22/2020 0:00	6-Aug-20	1	1	1	76	11-Aug-21	Cancer	hospital
5/29/2020 0:00	29-Jun-20	1	2	0	31	25-Aug-21	Cancer	hospital
9/22/2020 0:00	9-May-21	1	2	0	229	25-Aug-21	Cancer	hospital
11/5/2020 0:00	6-Mar-21	1	2	0	121	25-Aug-21	Cancer	hospital
12/2/2020 0:00	11-Oct-21	1	1	1	313	24-Jan-22	Cancer	hospital
1/8/2021 0:00	14-Jan-21	1	2	0	6	1-Sep-21	Cancer	hospital
8/20/2021 0:00	28-Sep-22	1	2	1	404	3-Feb-23	Cancer	hospital
4/8/2022 0:00	24-Apr-22	1	2	0	16	16-Sep-22	Cancer	hospital
4/27/2022 0:00	3-May-22	1	1	0	6	16-Sep-22	Cancer	hospital
5/26/2022 0:00	30-May-22	1	2	0	4	16-Sep-22	Cancer	hospital
7/14/2022 0:00	4-Sep-22	1	2	0	52	16-Sep-22	Cancer	hospital
8/9/2022 0:00	31-Aug-22	1	1	0	22	16-Sep-22	Cancer	hospital
12/6/2022 0:00	26-Jan-23	1	2	0	51	3-Feb-23	Cancer	hospital
12/22/2022 0:00	17-Apr-23	1	2	0	116	1-Aug-23	Cancer	hospital
6/5/2020 0:00	4-Aug-20	1	1	0	60	30-Jul-21	Cancer	specPC
5/28/2020 0:00	21-Jun-20	1	1	0	24	30-Jul-21	Cancer	specPC
8/31/2020 0:00	26-Sep-20	1	2	0	26	30-Jul-21	Cancer	specPC
9/23/2020 0:00	20-Sep-21	1	2	1	362	30-Sep-21	Cancer	specPC
9/25/2020 0:00	28-Apr-22	1	2	1	580	9-Jun-22	Cancer	specPC
10/26/2020 0:00	4-Jan-21	1	2	1	70	6-Sep-21	Cancer	specPC
11/4/2020 0:00	1-Dec-20	1	1	0	27	#NULL!	Cancer	specPC
11/6/2020 0:00	17-Nov-20	1	2	0	11	#NULL!	Cancer	specPC
12/29/2020 0:00	15-Feb-21	1	1	1	48	24-Sep-21	Cancer	specPC
1/15/2021 0:00	17-Feb-21	1	1	0	33	24-Sep-21	Cancer	specPC
1/21/2021 0:00	21-Feb-21	1	2	0	31	30-Sep-21	Cancer	specPC
1/22/2021 0:00	29-Jan-21	1	1	0	7	30-Sep-21	Cancer	specPC
3/19/2021 0:00	8-Jul-21	1	2	0	111	4-Oct-21	Cancer	specPC
3/26/2021 0:00	3-Jun-22	1	2	1	434	9-Jun-22	Cancer	specPC
5/24/2021 0:00	21-Jun-21	1	1	0	28	4-Oct-21	Cancer	specPC
4/27/2021 0:00	30-Nov-21	1	2	0	217	4-Oct-21	Cancer	specPC
8/24/2021 0:00	13-Sep-21	1	1	0	20	5-Nov-21	Cancer	specPC
9/29/2021 0:00	3-Oct-21	1	2	0	4	5-Nov-21	Cancer	specPC
10/13/2021 0:00	22-Dec-21	1	2	1	70	21-Jan-22	Cancer	specPC
11/3/2021 0:00	#NULL!	1	2	1	-10000	15-Aug-23	Cancer	specPC
11/29/2021 0:00	24-Feb-22	1	2	1	87	10-Mar-22	Cancer	specPC
12/13/2021 0:00	10-Feb-22	1	2	0	59	25-Feb-22	Cancer	specPC
1/24/2022 0:00	30-Jan-22	1	1	0	6	10-Mar-22	Cancer	specPC
1/31/2022 0:00	24-Feb-22	1	1	0	24	10-Mar-22	Cancer	specPC
3/4/2022 0:00	11-Mar-22	1	2	0	7	28-Apr-22	Cancer	specPC
3/23/2022 0:00	30-Apr-22	1	1	0	38	18-Nov-22	Cancer	specPC
3/25/2022 0:00	24-Jun-22	1	1	1	91	20-Oct-22	Cancer	specPC
3/30/2022 0:00	21-May-22	1	1	0	52	15-Aug-23	Cancer	specPC
4/6/2022 0:00	25-Jul-22	1	1	1	110	18-Nov-22	Cancer	specPC
4/11/2022 0:00	#NULL!	1	2	1	-10000	15-Aug-23	Cancer	specPC
4/13/2022 0:00	5-Oct-22	1	1	1	175	28-Mar-23	Cancer	specPC
4/14/2022 0:00	6-Jul-22	1	1	1	83	18-Jul-22	Cancer	specPC
4/26/2022 0:00	19-Jun-22	1	2	0	54	15-Aug-23	Cancer	specPC
4/29/2022 0:00	#NULL!	1	1	1	-10000	15-Aug-23	Cancer	specPC
5/24/2022 0:00	#NULL!	1	2	1	-10000	15-Aug-23	Cancer	specPC
6/8/2022 0:00	5-Jul-22	1	1	0	27	16-Sep-22	Cancer	specPC
6/23/2022 0:00	16-Jul-22	1	2	0	23	16-Sep-22	Frailty due to old age	specPC
6/24/2022 0:00	31-Aug-22	1	2	0	68	15-Aug-23	Cancer	specPC
8/10/2022 0:00	30-Mar-23	1	2	0	232	1-Aug-23	Cancer	specPC
8/17/2022 0:00	13-Dec-22	1	1	1	118	1-Aug-23	Cancer	specPC
9/30/2022 0:00	10-Jul-23	1	2	0	283	15-Aug-23	Cancer	specPC
9/23/2022 0:00	#NULL!	1	2	1	-10000	15-Aug-23	Frailty due to old age	specPC
10/18/2022 0:00	#NULL!	1	2	1	-10000	15-Aug-23	Neurological disease	specPC
12/9/2022 0:00	#NULL!	1	2	1	-10000	15-Aug-23	Cancer	specPC
1/11/2023 0:00	10-Jun-23	1	2	1	150	13-Jul-23	Cardiovascular disease	specPC
2/15/2023 0:00	#NULL!	1	1	1	-10000	15-Aug-23	Cancer	specPC
2/22/2023 0:00	16-Mar-23	1	2	0	22	13-Jul-23	Cancer	specPC
6/4/2020 0:00	20-Sep-20	1	1	0	108	30-Aug-21	Neurological disease	nursing home
6/24/2020 0:00	31-Aug-22	1	2	1	798	27-Jul-23	Cardiovascular disease	nursing home
11/20/2020 0:00	27-Nov-20	1	1	0	7	9-Sep-21	Cancer	nursing home
9/4/2020 0:00	17-Dec-20	1	1	1	104	15-Sep-21	Cancer	nursing home
3/22/2020 0:00	15-Apr-21	1	2	0	389	14-Sep-21	Cancer	nursing home
4/10/2021 0:00	10-May-21	1	1	0	30	1-Oct-21	Cancer	nursing home
9/12/2021 0:00	29-Nov-21	1	1	1	78	4-Feb-22	Cancer	nursing home
7/2/2021 0:00	22-Jul-21	1	1	0	20	7-Oct-21	Cancer	nursing home
8/7/2021 0:00	13-Jan-22	1	1	1	159	4-Feb-22	Cancer	nursing home
9/27/2021 0:00	18-Oct-21	1	1	0	21	4-Feb-22	Cardiovascular disease	nursing home
9/28/2021 0:00	13-Oct-21	1	2	0	15	1-Apr-22	Cancer	nursing home
10/14/2021 0:00	2-Apr-22	1	1	1	170	28-Jul-23	Neurological disease	nursing home
11/23/2021 0:00	10-Jan-22	1	1	0	48	22-Apr-22	Cancer	nursing home
11/23/2021 0:00	30-Jan-22	1	1	1	68	22-Apr-22	Cancer	nursing home
11/26/2021 0:00	25-Dec-21	1	2	0	29	28-Jul-23	Cancer	nursing home
1/26/2022 0:00	24-Feb-22	1	2	0	29	17-May-22	Cancer	nursing home
2/3/2022 0:00	#NULL!	1	2	1	-10000	16-Aug-23	Neurological disease	nursing home
2/3/2022 0:00	14-Jun-23	1	2	1	496	28-Jul-23	Neurological disease	nursing home
2/15/2022 0:00	#NULL!	1	1	1	-10000	16-Aug-23	Neurological disease	nursing home
4/4/2022 0:00	26-Apr-22	1	1	0	22	28-Jun-22	Cancer	nursing home
4/4/2022 0:00	#NULL!	1	1	1	-10000	15-Aug-23	Neurological disease	nursing home
4/8/2022 0:00	18-May-22	1	1	0	40	5-Aug-22	Neurological disease	nursing home
4/16/2022 0:00	27-Jan-23	1	1	1	286	28-Jul-23	Neurological disease	nursing home
4/28/2022 0:00	10-Jun-22	1	1	0	43	16-Jan-23	Cancer	nursing home
5/4/2022 0:00	#NULL!	1	1	1	-10000	16-Aug-23	Neurological disease	nursing home
5/9/2022 0:00	22-Sep-22	1	2	1	136	26-Jan-23	Cancer	nursing home
4/14/2022 0:00	19-Oct-22	1	2	1	188	6-Feb-23	Neurological disease	nursing home
6/25/2022 0:00	13-Nov-22	1	1	1	141	16-Aug-23	Cancer	nursing home
7/14/2022 0:00	#NULL!	1	1	1	-10000	16-Aug-23	Other	nursing home
9/15/2022 0:00	#NULL!	1	1	1	-10000	16-Aug-23	Cardiovascular disease	nursing home
10/1/2022 0:00	4-Jan-23	1	2	1	95	24-Jul-23	Cardiovascular disease	nursing home
11/23/2022 0:00	5-Dec-22	1	2	0	12	16-Aug-23	Cancer	nursing home
1/30/2023 0:00	23-Feb-23	1	1	0	24	16-Aug-23	Cancer	nursing home
2/16/2023 0:00	6-May-23	1	1	1	79	13-Jul-23	Cancer	nursing home
3/30/2023 0:00	10-Apr-23	1	1	1	11	11-Jul-23	Cancer	nursing home
4/4/2023 0:00	2-Jun-23	1	2	1	59	11-Jul-23	Cancer	nursing home
4/8/2023 0:00	#NULL!	1	2	1	-10000	16-Aug-23	Cancer	nursing home
4/18/2023 0:00	25-May-23	1	2	0	37	13-Jul-23	Cancer	nursing home
7/16/2020 0:00	10-Dec-20	1	1	1	147	28-Jul-21	Neurological disease	hospital
12/23/2020 0:00	14-Jan-22	1	1	1	387	3-Feb-22	Cardiovascular disease	hospital
2/9/2021 0:00	14-Dec-22	1	1	1	673	26-Jul-23	Pulmonary disease	hospital
6/2/2021 0:00	30-Dec-21	1	1	1	211	19-Jan-22	Pulmonary disease	hospital
1/13/2021 0:00	16-Jan-22	1	1	1	368	3-Feb-22	Neurological disease	hospital
2/24/2021 0:00	9-Jan-23	1	1	1	684	26-Jul-23	Cardiovascular disease	hospital
3/10/2021 0:00	18-Dec-21	1	2	1	283	19-Jan-22	Pulmonary disease	hospital
8/30/2021 0:00	#NULL!	1	1	0	-10000	16-Aug-23	Neurological disease	hospital
9/8/2021 0:00	#NULL!	1	1	1	-10000	16-Aug-23	Cardiovascular disease	hospital
11/2/2021 0:00	#NULL!	1	1	0	-10000	16-Aug-23	Cardiovascular disease	hospital
11/2/2021 0:00	#NULL!	1	2	1	-10000	16-Aug-23	Pulmonary disease	hospital
11/18/2021 0:00	17-Mar-22	1	2	1	119	16-Aug-23	Pulmonary disease	hospital
12/15/2021 0:00	#NULL!	1	1	1	-10000	16-Aug-23	Other	hospital
2/23/2022 0:00	#NULL!	1	1	0	-20000	16-Aug-23	Neurological disease	hospital
3/23/2022 0:00	#NULL!	1	1	0	-20000	16-Aug-23	Pulmonary disease	hospital
4/11/2022 0:00	#NULL!	1	2	1	-10000	16-Aug-23	Neurological disease	hospital
4/13/2022 0:00	#NULL!	1	1	1	-10000	16-Aug-23	Cancer	hospital
4/14/2022 0:00	#NULL!	1	1	1	-10000	16-Aug-23	Pulmonary disease	hospital
8/4/2022 0:00	#NULL!	1	1	1	-10000	16-Aug-23	Neurological disease	hospital
10/17/2022 0:00	#NULL!	1	1	1	-10000	16-Aug-23	Neurological disease	hospital
11/9/2022 0:00	24-Apr-23	1	2	1	166	12-Jul-23	Pulmonary disease	hospital
11/30/2022 0:00	16-Jan-23	1	1	0	47	12-Jul-23	Pulmonary disease	hospital
2/9/2023 0:00	#NULL!	1	2	1	-10000	16-Aug-23	Cardiovascular disease	hospital
2/27/2023 0:00	#NULL!	1	1	1	-10000	16-Aug-23	Pulmonary disease	hospital
8/12/2022 0:00	6-Mar-23	1	1	1	206	27-Jul-23	Cancer	hospital
8/29/2022 0:00	9-Nov-22	1	2	0	72	31-Jul-23	Cancer	hospital
8/11/2022 0:00	25-Nov-22	1	1	1	106	31-Jul-23	Cancer	hospital
8/2/2022 0:00	13-Dec-22	1	2	1	133	31-Jul-23	Cancer	hospital
9/28/2022 0:00	29-Mar-23	1	2	1	182	16-Aug-23	Cancer	hospital
9/9/2022 0:00	#NULL!	1	2	1	-10000	16-Aug-23	Cancer	hospital
9/15/2022 0:00	#NULL!	1	2	1	-10000	16-Aug-23	Cancer	hospital
9/7/2022 0:00	19-Dec-23	1	1	1	468	31-Jul-23	Cancer	hospital
11/25/2022 0:00	#NULL!	1	2	0	-10000	16-Aug-23	Cancer	hospital
1/11/2023 0:00	13-Feb-23	1	1	0	33	27-Jul-23	Cancer	hospital
1/25/2023 0:00	#NULL!	1	2	0	-10000	16-Aug-23	Cancer	hospital
1/30/2023 0:00	#NULL!	1	1	1	-10000	16-Aug-23	Cancer	hospital
5/4/2021 0:00	4-Nov-21	2	2	1	184	23-Nov-21	Cancer	hospital
5/6/2021 0:00	9-Sep-21	2	1	1	126	24-Sep-21	Cancer	hospital
6/10/2021 0:00	18-Jun-21	2	1	0	8	13-Jul-21	Cancer	hospital
6/7/2021 0:00	20-Aug-21	2	2	1	74	20-Sep-21	Cancer	hospital
6/17/2021 0:00	8-Oct-21	2	2	1	113	20-Oct-21	Cancer	hospital
7/13/2021 0:00	15-Aug-21	2	1	0	33	16-Aug-21	Cancer	hospital
9/21/2021 0:00	#NULL!	2	2	1	-10000	21-Mar-22	Cancer	hospital
10/11/2021 0:00	1-Nov-21	2	2	0	21	10-Nov-21	Cancer	hospital
10/29/2021 0:00	7-Dec-21	2	2	0	39	21-Dec-21	Cancer	hospital
11/3/2021 0:00	4-Dec-21	2	1	0	31	13-Dec-21	Cancer	hospital
10/13/2021 0:00	28-Oct-21	2	1	0	15	13-Nov-21	Cancer	hospital
11/6/2021 0:00	11-Jan-22	2	1	0	66	11-Jan-22	Cancer	hospital
11/17/2021 0:00	28-Dec-21	2	2	0	41	14-Jan-22	Pulmonary disease	hospital
12/10/2021 0:00	4-Jan-22	2	1	0	25	12-Jan-22	Cancer	hospital
11/21/2021 0:00	#NULL!	2	1	1	-10000	19-May-22	Cancer	hospital
12/8/2021 0:00	#NULL!	2	1	0	-10000	8-Jun-22	Cancer	hospital
10/21/2021 0:00	14-Dec-21	2	1	0	54	19-Jan-22	Cancer	hospital
1/21/2022 0:00	#NULL!	2	1	1	-10000	14-Jun-22	Cancer	hospital
12/6/2021 0:00	#NULL!	2	2	0	-10000	6-Jun-22	Other	hospital
1/11/2022 0:00	2-Feb-22	2	2	0	22	11-Feb-22	Cancer	hospital
12/14/2021 0:00	24-Dec-21	2	2	0	10	19-Jan-22	Cancer	hospital
12/22/2021 0:00	#NULL!	2	2	0	-10000	22-Jun-22		hospital
1/24/2022 0:00	14-Jul-22	2	1	1	171	25-Jul-22		hospital
1/25/2022 0:00	25-Apr-22	2	1	0	90	2-May-22	Cancer	hospital
3/17/2022 0:00	15-Jul-22	2	1	1	120	28-Jul-22	Cancer	hospital
2/4/2022 0:00	13-Feb-22	2	1	0	9	4-Mar-22	Cancer	hospital
2/18/2022 0:00	30-Mar-22	2	1	0	40	8-Apr-22	Cancer	hospital
2/18/2022 0:00	1-Jul-22	2	2	0	133	2-Jul-22	Cancer	hospital
2/28/2022 0:00	#NULL!	2	1	0	-10000	28-Sep-22	Cancer	hospital
3/7/2022 0:00	11-Aug-22	2	1	0	157	16-Aug-22	Cancer	hospital
3/3/2022 0:00	#NULL!	2	1	1	-10000	3-Sep-22	Cancer	hospital
3/9/2022 0:00	16-Apr-22	2	2	0	38	18-Apr-22	Cancer	hospital
3/14/2022 0:00	4-Jul-22	2	1	1	112	5-Jul-22	Cancer	hospital
4/3/2022 0:00	#NULL!	2	1	1	-10000	3-Oct-22	Cancer	hospital
3/23/2022 0:00	#NULL!	2	2	1	-10000	28-Sep-22	Cancer	hospital
4/6/2022 0:00	14-May-22	2	1	0	38	18-May-22	Cancer	hospital
4/13/2022 0:00	23-Apr-22	2	2	0	10	9-May-22	Cancer	hospital
4/25/2022 0:00	4-Sep-22	2	2	1	132	12-Sep-22	Cancer	hospital
5/2/2022 0:00	#NULL!	2	2	0	-10000	26-Sep-22		hospital
5/6/2022 0:00	#NULL!	2	1	1	-10000	6-Nov-22	Cancer	hospital
5/11/2022 0:00	17-May-22	2	2	0	6	25-May-22	Cancer	hospital
5/18/2022 0:00	22-Jun-22	2	2	0	35	22-Jun-22	Cancer	hospital
5/23/2022 0:00	#NULL!	2	2	0	-10000	23-May-22	Cancer	hospital
6/14/2022 0:00	20-Jun-22	2	1	0	6	21-Jun-22	Cancer	hospital
6/3/2022 0:00	13-Jun-22	2	1	0	10	3-Jul-22	Cancer	hospital
6/8/2022 0:00	19-Jun-22	2	1	0	11	30-Jun-22	Cancer	hospital
7/6/2022 0:00	#NULL!	2	1	1	-10000	6-Jan-23	Cancer	hospital
6/13/2022 0:00	18-Jun-22	2	1	0	5	13-Jul-22	Cancer	hospital
6/15/2022 0:00	11-Oct-22	2	2	1	118	17-Oct-22	Cancer	hospital
7/19/2022 0:00	2-Aug-22	2	1	0	14	19-Aug-22	Cancer	hospital
7/10/2022 0:00	1-Dec-22	2	2	1	144	26-Dec-22	Cancer	hospital
8/4/2022 0:00	4-Feb-23	2	1	1	184	4-Feb-23	Cancer	hospital
8/17/2022 0:00	27-Dec-22	2	1	1	132	2-Jan-23	Cancer	hospital
9/8/2022 0:00	20-Sep-22	2	1	0	12	8-Oct-22	Cancer	hospital
9/15/2022 0:00	29-Jan-23	2	2	0	136	29-Jan-23	Other	hospital
9/14/2022 0:00	3-Nov-22	2	2	0	50	2-Mar-23	Pulmonary disease	hospital
10/20/2022 0:00	2-Jan-23	2	1	0	74	13-Jan-23	Cancer	hospital
10/20/2022 0:00	20-Apr-23	2	2	0	182	17-May-23	Cancer	hospital
11/4/2022 0:00	#NULL!	2	1	1	-10000	28-Apr-23	Cancer	hospital
11/4/2022 0:00	4-May-23	2	1	0	181	4-May-23	Cancer	hospital
11/9/2022 0:00	7-Mar-23	2	2	0	118	15-Mar-23	Frailty due to old age	hospital
11/14/2022 0:00	#NULL!	2	1	0	-10000	14-May-23	Cancer	hospital
11/16/2022 0:00	19-Dec-22	2	1	0	33	2-Jan-23	Cancer	hospital
11/24/2022 0:00	26-Mar-23	2	2	1	122	11-Apr-23	Cancer	hospital
12/1/2022 0:00	20-Apr-23	2	2	0	140	25-Apr-23	Cancer	hospital
12/12/2022 0:00	29-Mar-23	2	1	1	107	2-Apr-23	Cancer	hospital
12/2/2022 0:00	1-Feb-23	2	1	0	61	1-Mar-23	Cancer	hospital
12/12/2022 0:00	12-Jun-23	2	1	0	182	12-Jun-23	Cancer	hospital
1/6/2023 0:00	13-Feb-23	2	1	0	38	6-Mar-23	Cancer	hospital
1/5/2023 0:00	9-Jul-23	2	2	1	185	28-Jul-23	Cancer	hospital
1/17/2023 0:00	27-Jan-23	2	1	0	10	7-Feb-23	Cancer	hospital
1/19/2023 0:00	19-Jul-23	2	2	0	181	26-Jun-23	Cancer	hospital
2/1/2023 0:00	27-Jul-23	2	2	1	176	28-Jul-23	Cancer	hospital
2/3/2023 0:00	#NULL!	2	1	1	-10000	28-Jul-23	Cancer	hospital
2/8/2023 0:00	4-Mar-23	2	1	0	24	23-Mar-23	Cancer	hospital
2/13/2023 0:00	#NULL!	2	1	1	-10000	28-Jul-23	Cancer	hospital
3/6/2023 0:00	3-Apr-23	2	1	1	28	11-Apr-23	Cancer	hospital
3/7/2023 0:00	#NULL!	2	2	1	-10000	28-Jul-23	Cancer	hospital
3/10/2023 0:00	18-May-23	2	1	1	69	1-Jun-23	Cancer	hospital
2/28/2023 0:00	10-Mar-23	2	1	0	10	22-Mar-23	Cardiovascular disease	hospital
3/13/2023 0:00	#NULL!	2	1	1	-10000	28-Jun-23	Cancer	hospital
1/26/2023 0:00	22-Feb-23	2	2	0	27	27-Feb-23	Cancer	hospital
3/16/2023 0:00	17-Apr-23	2	2	1	32	27-Apr-23	Cancer	hospital
3/20/2023 0:00	#NULL!	2	1	0	-10000	28-Jul-23	Cancer	hospital
3/27/2023 0:00	4-Apr-23	2	2	0	8	11-Apr-23	Cancer	hospital
4/13/2023 0:00	28-Apr-23	2	1	0	15	28-May-23	Cancer	hospital
4/17/2023 0:00	#NULL!	2	1	1	-10000	28-Jul-23	Cancer	hospital
4/26/2023 0:00	#NULL!	2	1	0	-10000	28-Jul-23	Cancer	hospital
5/1/2023 0:00	31-Jul-23	2	1	1	91	2-Jun-23	Cancer	hospital
5/10/2023 0:00	14-Jun-23	2	2	0	35	14-Jun-23	Cancer	hospital
5/9/2023 0:00	#NULL!	2	3	0	-10000	28-Jul-23	Cancer	hospital
5/26/2023 0:00	4-Jun-23	2	1	0	9	14-Jun-23	Other	hospital
7/29/2021 0:00	3-Nov-21	2	2	0	97	8-Nov-21	Cancer	unknown
9/18/2021 0:00	22-Apr-22	2	1	1	216	30-Apr-22	Cancer	unknown
11/5/2021 0:00	26-Mar-22	2	1	1	141	28-Mar-22	Cancer	unknown
3/31/2022 0:00	10-Jun-22	2	2	1	71	30-Jun-22	Cancer	unknown
4/21/2022 0:00	#NULL!	2	1	1	-10000	31-Oct-22	Cancer	unknown
6/7/2022 0:00	2-Sep-22	2	1	0	87	12-Sep-22	Cardiovascular disease	unknown
11/27/2022 0:00	27-May-23	2	1	0	181	27-May-23		unknown
11/22/2022 0:00	22-May-23	2	2	0	181	28-Apr-23	Neurological disease	unknown
11/22/2022 0:00	22-May-23	2	2	0	181	22-May-23	Other	unknown
11/22/2022 0:00	22-May-23	2	1	0	181	22-May-23	Other	unknown
12/4/2022 0:00	4-Jun-23	2	2	1	182	4-Jun-23		unknown
12/13/2022 0:00	13-Jun-23	2	2	1	182	13-Jun-23		unknown
1/13/2021 0:00	#NULL!	3	1	1	-10000	14-Jul-21	Cardiovascular disease	hospital
1/14/2021 0:00	#NULL!	3	1	0	-10000	15-Apr-21	Frailty due to old age	hospital
2/19/2021 0:00	4-Mar-21	3	2	0	13	4-Mar-21		hospital
3/9/2021 0:00	#NULL!	3	2	1	-10000	1-Oct-21	Cancer	hospital
4/13/2021 0:00	#NULL!	3	2	1	-10000	28-Oct-21	Neurological disease	hospital
4/22/2021 0:00	4-Jun-21	3	2	1	43	22-Jul-21	Cancer	hospital
4/20/2021 0:00	6-May-21	3	1	0	16	23-Apr-21	Cancer	hospital
5/12/2021 0:00	#NULL!	3	2	0	-10000	7-Jun-21	Cancer	hospital
5/6/2021 0:00	#NULL!	3	2	0	-10000	28-Jun-21	Cancer	hospital
5/18/2021 0:00	11-Jul-21	3	2	1	54	26-Aug-21	Cancer	hospital
5/31/2021 0:00	#NULL!	3	2	1	-20000	9-Jun-21	Cancer	hospital
6/17/2021 0:00	#NULL!	3	2	1	-10000	14-Jan-22	Cancer	hospital
6/17/2021 0:00	5-Aug-21	3	1	0	49	6-Aug-21	Cancer	hospital
7/7/2021 0:00	31-Oct-21	3	1	1	116	12-Feb-22	Cancer	hospital
7/28/2021 0:00	#NULL!	3	1	1	-10000	28-Oct-21	Cancer	hospital
7/15/2021 0:00	5-Sep-21	3	2	0	52	17-Dec-21	Cancer	hospital
7/20/2021 0:00	14-Dec-21	3	1	1	147	29-Oct-21	Cancer	hospital
9/3/2021 0:00	26-Sep-21	3	1	0	23	28-Sep-21	Pulmonary disease	hospital
7/2/2021 0:00	16-Jan-22	3	2	1	198	15-Mar-22	Cancer	hospital
9/2/2021 0:00	8-Oct-21	3	2	1	36	4-Oct-21	Cancer	hospital
9/7/2021 0:00	19-Dec-21	3	2	1	103	13-Dec-21	Cancer	hospital
10/1/2021 0:00	17-Dec-21	3	1	1	77	11-Apr-22	Cancer	hospital
10/20/2021 0:00	1-Nov-21	3	2	0	12	2-Nov-21	Cancer	hospital
10/25/2021 0:00	5-Dec-21	3	2	0	41	6-Dec-21	Pulmonary disease	hospital
11/15/2021 0:00	#NULL!	3	2	1	-10000	7-Mar-22	Cancer	hospital
11/11/2021 0:00	16-Nov-21	3	1	0	5	17-Nov-21		hospital
11/16/2021 0:00	#NULL!	3	1	1	-10000	17-May-22	Cancer	hospital
11/25/2021 0:00	#NULL!	3	1	1	-10000	26-May-22	Cancer	hospital
12/7/2021 0:00	#NULL!	3	2	1	-10000	7-Jan-22	Cancer	hospital
12/7/2021 0:00	27-Mar-22	3	2	1	110	28-Jun-22	Other	hospital
12/9/2021 0:00	30-Jan-22	3	1	0	52	5-Jan-22	Cancer	hospital
6/25/2021 0:00	30-Jun-21	3	2	0	5	1-Jul-21		hospital
12/14/2021 0:00	#NULL!	3	2	1	-10000	13-Jun-22	Cancer	hospital
12/14/2021 0:00	8-Jan-22	3	1	0	25	10-Jan-22	Cancer	hospital
1/13/2022 0:00	12-May-22	3	1	1	119	13-May-22	Cancer	hospital
1/10/2022 0:00	#NULL!	3	2	0	-10000	4-Feb-22	Other	hospital
1/13/2022 0:00	#NULL!	3	2	1	-10000	3-Aug-22	Other	hospital
1/13/2022 0:00	#NULL!	3	2	1	-10000	#NULL!	Cancer	hospital
1/13/2022 0:00	#NULL!	3	2	1	-10000	15-Jul-22	Cancer	hospital
1/21/2022 0:00	1-Jun-22	3	2	1	131	2-Jun-22	Cancer	hospital
1/26/2022 0:00	1-Feb-22	3	1	0	6	2-Feb-22	Cancer	hospital
2/3/2022 0:00	3-Apr-22	3	2	1	59	28-Apr-22	Cancer	hospital
2/4/2022 0:00	4-Apr-22	3	2	1	59	4-May-22	Cancer	hospital
2/3/2022 0:00	19-May-22	3	1	1	105	27-Jun-22	Cancer	hospital
2/16/2022 0:00	20-Feb-22	3	1	0	4	21-Feb-22	Cancer	hospital
2/1/2022 0:00	18-Feb-22	3	1	0	17	4-Mar-22	Cancer	hospital
2/3/2022 0:00	#NULL!	3	1	0	-10000	13-Jun-22	Cancer	hospital
2/3/2022 0:00	#NULL!	3	2	1	-10000	3-Aug-22	Cancer	hospital
2/18/2022 0:00	22-Feb-22	3	2	0	4	18-Mar-22	Cancer	hospital
2/18/2022 0:00	20-Feb-22	3	2	0	2	18-Mar-22	Cancer	hospital
2/15/2022 0:00	30-Jul-22	3	1	1	165	1-Aug-22	Cancer	hospital
2/17/2022 0:00	15-Aug-22	3	1	1	179	24-Aug-22	Cancer	hospital
3/7/2022 0:00	#NULL!	3	2	1	-10000	7-Sep-22	Cancer	hospital
3/21/2022 0:00	#NULL!	3	1	0	-10000	21-Mar-22	Cancer	hospital
2/24/2022 0:00	19-Jul-22	3	1	1	145	24-Aug-22	Cancer	hospital
3/8/2022 0:00	19-Jul-22	3	1	1	133	13-Sep-22	Pulmonary disease	hospital
3/8/2022 0:00	3-May-22	3	2	0	56	13-May-22	Cancer	hospital
3/18/2022 0:00	6-Apr-22	3	2	0	19	21-Jun-22	Cancer	hospital
3/22/2022 0:00	30-Mar-22	3	1	0	8	1-Apr-22	Cancer	hospital
3/30/2022 0:00	26-Apr-22	3	2	0	27	10-May-22	Cancer	hospital
4/8/2022 0:00	#NULL!	3	1	1	-10000	4-Nov-22	Cancer	hospital
4/26/2022 0:00	18-May-22	3	1	0	22	23-May-22	Cancer	hospital
4/28/2022 0:00	13-May-22	3	1	0	15	14-May-22	Cancer	hospital
5/20/2022 0:00	24-May-22	3	1	0	4	25-May-22	Cancer	hospital
5/20/2022 0:00	5-Jun-22	3	1	0	16	6-Jun-22	Cancer	hospital
6/10/2022 0:00	14-Jul-22	3	2	0	34	15-Jul-22	Cancer	hospital
6/10/2022 0:00	#NULL!	3	2	1	-10000	10-Dec-22	Cancer	hospital
6/13/2022 0:00	#NULL!	3	2	1	-10000	13-Dec-22	Cancer	hospital
6/30/2022 0:00	15-Aug-22	3	1	0	46	15-Aug-22	Cancer	hospital
7/6/2022 0:00	30-Oct-22	3	1	1	116	29-Oct-22	Cancer	hospital
7/18/2022 0:00	#NULL!	3	1	0	-10000	31-Aug-22	Cancer	hospital
7/19/2022 0:00	17-Aug-22	3	1	0	29	18-Aug-22	Pulmonary disease	hospital
8/4/2022 0:00	#NULL!	3	2	0	-10000	26-Aug-22	Cardiovascular disease	hospital
6/13/2022 0:00	#NULL!	3	2	1	-10000	6-Mar-23	Cancer	hospital
9/9/2022 0:00	24-Oct-22	3	1	0	45	11-Nov-22	Frailty due to old age	hospital
9/15/2022 0:00	#NULL!	3	2	1	-10000	16-Dec-22	Cancer	hospital
9/30/2022 0:00	#NULL!	3	1	0	-20000	15-Nov-22	Cancer	hospital
9/29/2022 0:00	10-Oct-22	3	1	0	11	11-Oct-22	Cancer	hospital
11/4/2022 0:00	11-Apr-23	3	2	1	158	23-May-23	Cancer	hospital
11/15/2022 0:00	31-Dec-22	3	2	0	46	9-Jan-23	Cancer	hospital
11/16/2022 0:00	#NULL!	3	1	1	-10000	15-Dec-22	Cardiovascular disease	hospital
11/16/2022 0:00	20-Nov-22	3	2	0	4	21-Nov-22	Cancer	hospital
11/29/2022 0:00	#NULL!	3	2	1	-10000	3-Jan-23	Cancer	hospital
11/29/2022 0:00	2-Dec-22	3	1	0	3	3-Dec-22	Cancer	hospital
11/30/2022 0:00	#NULL!	3	1	1	-10000	5-Jan-23	Cancer	hospital
12/2/2022 0:00	12-Dec-22	3	2	0	10	13-Dec-22	Cancer	hospital
1/6/2022 0:00	#NULL!	3	1	1	-10000	6-Apr-23		hospital
1/11/2023 0:00	#NULL!	3	1	1	-10000	8-Feb-23	Cancer	hospital
1/20/2023 0:00	27-Jan-23	3	3	0	7	#NULL!	Cancer	hospital
1/30/2023 0:00	#NULL!	3	1	0	-10000	11-Apr-23	Neurological disease	hospital
12/20/2022 0:00	#NULL!	3	2	1	-10000	23-Jan-23	Neurological disease	hospital
3/2/2023 0:00	21-Mar-23	3	1	1	19	20-Mar-23	Cancer	hospital
3/7/2023 0:00	27-Mar-23	3	1	0	20	12-Apr-23	Cancer	hospital
3/13/2023 0:00	#NULL!	3	1	1	-10000	13-Apr-23	Cancer	hospital
3/22/2023 0:00	#NULL!	3	2	1	-10000	#NULL!	Cancer	hospital
2/14/2023 0:00	15-Mar-23	3	1	0	29	15-Mar-23	Cancer	hospital
4/11/2023 0:00	#NULL!	3	1	0	-10000	#NULL!	Cancer	hospital
5/5/2023 0:00	#NULL!	3	1	1	-10000	#NULL!	Frailty due to old age	hospital
5/19/2023 0:00	18-Jun-23	3	1	0	30	29-Jun-23	Cancer	hospital
5/24/2023 0:00	#NULL!	3	1	0	-10000	21-Jun-23	Cancer	hospital
9/30/2020 0:00	27-Jan-21	4	2	1	119	29-Jan-21	Cancer	specPC
10/1/2020 0:00	19-Jan-21	4	2	0	110	26-Oct-23	Cancer	specPC
11/3/2020 0:00	28-Mar-21	4	2	1	145	26-Oct-23	Cancer	specPC
11/6/2020 0:00	29-Dec-20	4	2	1	53	26-Oct-23	Cancer	specPC
2/17/2021 0:00	7-Mar-21	4	2	0	18	26-Oct-23	Cancer	specPC
3/5/2021 0:00	24-Apr-21	4	2	1	50	26-Oct-23	Cancer	specPC
3/12/2021 0:00	20-Apr-21	4	2	1	39	26-Oct-23	Frailty due to old age	specPC
4/14/2021 0:00	4-May-21	4	1	0	20	26-Oct-23	Cancer	specPC
4/15/2021 0:00	4-Sep-21	4	1	1	142	26-Oct-23	Cancer	specPC
4/15/2021 0:00	16-Jun-21	4	1	1	62	26-Oct-23	Cancer	specPC
4/19/2021 0:00	11-Jun-21	4	2	1	53	26-Oct-23	Cancer	specPC
4/21/2021 0:00	#NULL!	4	2	1	-10000	30-Jan-24	Cancer	specPC
4/28/2021 0:00	12-Jun-21	4	2	1	45	26-Oct-23	Cancer	specPC
4/28/2021 0:00	27-Jun-21	4	1	1	60	26-Oct-23	Cancer	specPC
4/28/2021 0:00	#NULL!	4	2	1	-10000	30-Jan-24	Cancer	specPC
4/29/2021 0:00	11-May-21	4	1	0	12	26-Oct-23	Cancer	specPC
4/29/2021 0:00	16-Jun-22	4	2	1	413	26-Oct-23	Neurological disease	specPC
3/29/2021 0:00	4-Jun-21	4	2	0	67	26-Oct-23	Cancer	specPC
5/12/2021 0:00	12-Dec-21	4	1	1	214	26-Oct-23	Cancer	specPC
5/12/2021 0:00	9-Jan-24	4	2	1	972	9-Jan-24	Cancer	specPC
5/12/2021 0:00	7-Nov-21	4	1	1	179	26-Oct-23	Cancer	specPC
6/23/2021 0:00	29-Aug-22	4	1	1	432	26-Oct-23	Other	specPC
6/29/2021 0:00	12-Dec-21	4	2	1	166	26-Oct-23	Cancer	specPC
7/7/2021 0:00	7-Aug-21	4	2	0	31	26-Oct-23	Cancer	specPC
8/6/2021 0:00	28-Aug-21	4	2	0	22	26-Oct-23	Cancer	specPC
8/25/2021 0:00	8-Sep-21	4	2	0	14	26-Oct-23	Cancer	specPC
9/29/2021 0:00	27-Nov-21	4	2	0	59	26-Oct-23	Cancer	specPC
10/6/2021 0:00	17-Dec-21	4	1	1	72	26-Oct-23	Cancer	specPC
10/6/2021 0:00	3-Dec-21	4	1	1	58	26-Oct-23	Cancer	specPC
10/7/2021 0:00	21-Dec-21	4	1	0	75	26-Oct-23	Cancer	specPC
10/13/2021 0:00	4-Jan-22	4	1	1	83	26-Oct-23	Cancer	specPC
11/10/2021 0:00	10-May-22	4	1	1	181	26-Oct-23	Cancer	specPC
10/21/2021 0:00	1-Nov-21	4	1	0	11	26-Oct-23	Cancer	specPC
10/28/2021 0:00	#NULL!	4	2	0	-10000	26-Oct-23	Cancer	specPC
11/3/2021 0:00	8-Dec-21	4	1	1	35	26-Oct-23	Cancer	specPC
11/10/2021 0:00	9-May-22	4	2	1	180	26-Oct-23	Cancer	specPC
11/10/2021 0:00	20-Feb-22	4	1	1	102	26-Oct-23	Cancer	specPC
11/10/2021 0:00	24-Mar-22	4	2	1	134	26-Oct-23	Cancer	specPC
11/10/2021 0:00	4-Apr-22	4	2	1	145	26-Oct-23	Cancer	specPC
11/17/2021 0:00	21-Dec-21	4	1	0	34	26-Oct-23	Cancer	specPC
11/25/2021 0:00	6-Jan-22	4	1	0	42	26-Oct-23	Cancer	specPC
12/1/2021 0:00	16-Jan-22	4	2	0	46	26-Oct-23	Cancer	specPC
12/2/2021 0:00	28-Dec-21	4	1	0	26	26-Oct-23	Cancer	specPC
12/14/2021 0:00	17-Jun-22	4	1	1	185	26-Oct-23	Cancer	specPC
11/12/2021 0:00	30-Dec-21	4	1	0	48	26-Oct-23	Cancer	specPC
12/18/2021 0:00	6-Jan-22	4	1	0	19	26-Oct-23	Cancer	specPC
1/20/2022 0:00	18-Jul-22	4	1	1	179	26-Oct-23	Cancer	specPC
1/26/2022 0:00	5-Mar-22	4	1	1	38	26-Oct-23	Cancer	specPC
2/23/2022 0:00	11-Aug-22	4	2	1	169	26-Oct-23	Cancer	specPC
2/26/2022 0:00	20-Mar-22	4	2	0	22	26-Oct-23	Cancer	specPC
3/2/2022 0:00	30-May-22	4	1	1	89	26-Oct-23	Cancer	specPC
3/24/2022 0:00	#NULL!	4	2	1	-10000	30-Jan-24	Cancer	specPC
3/18/2022 0:00	14-Aug-22	4	2	1	149	26-Oct-23	Cancer	specPC
3/22/2022 0:00	8-Jun-22	4	2	1	78	26-Oct-23	Cancer	specPC
4/5/2022 0:00	10-May-22	4	1	0	35	26-Oct-23	Cancer	specPC
4/6/2022 0:00	9-May-22	4	1	0	33	26-Oct-23	Cancer	specPC
4/8/2022 0:00	20-Dec-22	4	2	1	256	26-Oct-23	Cancer	specPC
4/18/2022 0:00	4-May-22	4	2	0	16	26-Oct-23	Cancer	specPC
4/18/2022 0:00	17-May-22	4	1	0	29	26-Oct-23	Cancer	specPC
4/19/2022 0:00	9-Jul-22	4	2	0	81	26-Oct-23	Cancer	specPC
4/18/2022 0:00	2-Sep-22	4	2	1	137	26-Oct-23	Cancer	specPC
4/27/2022 0:00	15-Jun-23	4	2	1	414	26-Oct-23	Pulmonary disease	specPC
4/28/2022 0:00	17-Oct-22	4	2	1	172	27-Oct-23	Cancer	specPC
4/29/2022 0:00	#NULL!	4	2	1	-10000	23-Jan-24	Pulmonary disease	specPC
4/20/2022 0:00	6-Aug-22	4	1	1	108	27-Oct-23	Pulmonary disease	specPC
5/4/2022 0:00	23-Sep-22	4	2	1	142	27-Oct-23	Cancer	specPC
5/5/2022 0:00	#NULL!	4	2	1	-10000	30-Jan-24	Cancer	specPC
5/5/2022 0:00	2-Oct-22	4	1	1	150	27-Oct-23	Cancer	specPC
5/12/2022 0:00	27-Jun-22	4	1	1	46	27-Oct-23	Cancer	specPC
5/12/2022 0:00	19-Jul-22	4	1	1	68	27-Oct-23	Cancer	specPC
5/17/2022 0:00	27-Sep-22	4	2	1	133	27-Oct-23	Cancer	specPC
5/16/2022 0:00	12-Aug-22	4	1	1	88	27-Oct-23	Cancer	specPC
5/19/2022 0:00	#NULL!	4	1	1	-10000	30-Jan-24	Cancer	specPC
5/25/2022 0:00	26-Aug-23	4	1	1	458	27-Oct-23	Cancer	specPC
5/25/2022 0:00	28-Jun-22	4	2	0	34	27-Oct-23	Cancer	specPC
5/25/2022 0:00	26-Jun-22	4	1	0	32	27-Oct-23	Cancer	specPC
6/1/2022 0:00	17-Jul-23	4	1	1	411	27-Oct-23	Cancer	specPC
6/2/2022 0:00	29-May-23	4	1	1	361	27-Oct-23	Cancer	specPC
6/15/2022 0:00	11-Oct-22	4	2	1	118	27-Oct-23	Cancer	specPC
6/12/2022 0:00	27-Jul-22	4	2	0	45	27-Oct-23	Cancer	specPC
6/14/2022 0:00	#NULL!	4	1	1	-10000	30-Jan-24	Pulmonary disease	specPC
6/29/2022 0:00	#NULL!	4	2	1	-10000	30-Jan-24	Cancer	specPC
6/30/2022 0:00	30-Jan-23	4	1	1	214	27-Oct-23	Cancer	specPC
7/7/2022 0:00	12-Sep-22	4	2	0	67	27-Oct-23	Cancer	specPC
7/14/2022 0:00	25-Aug-22	4	1	0	42	27-Oct-23	Cancer	specPC
7/14/2022 0:00	17-Jan-23	4	2	1	187	27-Oct-23	Cancer	specPC
8/5/2022 0:00	28-Sep-22	4	2	1	54	27-Oct-23	Cancer	specPC
8/17/2022 0:00	17-Oct-22	4	1	1	61	27-Oct-23	Cancer	specPC
8/22/2022 0:00	6-Oct-22	4	2	1	45	27-Oct-23	Cancer	specPC
8/24/2022 0:00	18-Jan-23	4	2	1	147	27-Oct-23	Cancer	specPC
8/31/2022 0:00	#NULL!	4	2	1	-10000	30-Jan-24	Cancer	specPC
9/1/2022 0:00	9-Nov-22	4	2	1	69	27-Oct-23	Cancer	specPC
9/1/2022 0:00	27-Jan-23	4	1	1	148	27-Oct-23	Cancer	specPC
9/1/2022 0:00	23-Mar-23	4	1	1	203	27-Oct-23	Cancer	specPC
9/1/2022 0:00	9-Jun-23	4	2	1	281	27-Oct-23	Cancer	specPC
9/7/2022 0:00	#NULL!	4	1	1	-10000	30-Jan-24	Cancer	specPC
9/14/2022 0:00	14-Jan-23	4	1	1	122	27-Oct-23	Cancer	specPC
9/14/2022 0:00	1-Mar-23	4	2	1	168	27-Oct-23	Cancer	specPC
9/15/2022 0:00	23-Jun-23	4	2	1	281	27-Oct-23	Neurological disease	specPC
9/15/2022 0:00	5-Dec-22	4	1	1	81	27-Oct-23	Cancer	specPC
9/15/2022 0:00	#NULL!	4	1	0	-10000	27-Oct-23	Cancer	specPC
9/16/2022 0:00	29-Jan-23	4	2	1	135	27-Oct-23	Cancer	specPC
9/16/2022 0:00	28-Feb-23	4	1	1	165	27-Oct-23	Cancer	specPC
9/15/2022 0:00	10-Apr-23	4	2	1	207	27-Oct-23	Cancer	specPC
9/26/2022 0:00	9-Nov-22	4	1	1	44	27-Oct-23	Cancer	specPC
9/26/2022 0:00	#NULL!	4	2	1	-10000	30-Jan-24	Cancer	specPC
9/29/2022 0:00	#NULL!	4	2	1	-10000	30-Jan-24	Cancer	specPC
9/26/2022 0:00	17-Oct-23	4	1	1	386	27-Oct-23	Cancer	specPC
10/5/2022 0:00	7-Dec-22	4	2	1	63	27-Oct-23	Cancer	specPC
#NULL!	11-Jun-21	4		0	-20000	#NULL!		unknown
10/5/2022 0:00	7-Jun-23	4	2	1	245	27-Oct-23	Cancer	specPC
10/6/2022 0:00	#NULL!	4	1	1	-10000	30-Jan-24	Cancer	specPC
9/30/2022 0:00	23-Feb-23	4	1	1	146	27-Oct-23	Cancer	specPC
10/13/2022 0:00	23-Jun-23	4	2	1	253	27-Oct-23	Cancer	specPC
10/6/2022 0:00	#NULL!	4	1	1	-10000	30-Jan-24	Cancer	specPC
10/27/2022 0:00	27-Jul-23	4	2	1	273	27-Oct-23	Cancer	specPC
12/2/2022 0:00	6-Feb-23	4	1	1	66	27-Oct-23	Cancer	specPC
12/7/2022 0:00	3-Sep-23	4	1	1	270	27-Oct-23	Cancer	specPC
12/30/2022 0:00	13-Mar-23	4	1	1	73	27-Oct-23	Cancer	specPC
1/18/2022 0:00	19-May-23	4	1	1	486	27-Oct-23	Cancer	specPC
1/25/2023 0:00	2-May-23	4	2	0	97	27-Oct-23		specPC
10/23/2022 0:00	#NULL!	4	2	0	-10000	27-Oct-23	Cancer	specPC
4/14/2023 0:00	#NULL!	4	2	1	-10000	30-Jan-24	Cancer	specPC
4/27/2023 0:00	23-Oct-23	4	1	1	179	27-Oct-23	Cancer	specPC
5/3/2023 0:00	#NULL!	4	1	1	-10000	30-Jan-24	Cancer	specPC
5/8/2023 0:00	#NULL!	4	1	1	-10000	30-Jan-24	Cancer	specPC
5/22/2023 0:00	#NULL!	4	2	1	-10000	30-Jan-24	Cancer	specPC
5/25/2023 0:00	13-Aug-23	4	1	1	80	27-Oct-23	Cancer	specPC
5/26/2023 0:00	21-Aug-23	4	2	1	87	27-Oct-23	Cancer	specPC
6/2/2023 0:00	20-Jun-23	4	2	0	18	27-Oct-23	Cancer	specPC
6/2/2023 0:00	#NULL!	4	2	1	-10000	30-Jan-24	Cancer	specPC
6/5/2023 0:00	#NULL!	4	1	1	-10000	30-Jan-24	Cancer	specPC
6/7/2023 0:00	11-Oct-23	4	2	1	126	27-Oct-23	Cancer	specPC
6/8/2023 0:00	#NULL!	4	1	1	-10000	30-Jan-24	Cancer	specPC
6/9/2023 0:00	19-Nov-23	4	1	1	163	16-Jan-24	Cancer	specPC
#NULL!	6-Jan-22	4		0	-20000	#NULL!		unknown
2/10/2023 0:00	10-Mar-23	4	2	0	28	27-Oct-23	Cancer	unknown
2/10/2023 0:00	12-May-23	4	2	1	91	27-Oct-23	Cancer	unknown
2/14/2023 0:00	20-Feb-23	4	1	0	6	27-Oct-23	Cancer	unknown
3/10/2023 0:00	26-Mar-23	4	2	0	16	27-Oct-23	Cancer	unknown
3/10/2023 0:00	29-Mar-23	4	1	0	19	27-Oct-23	Cancer	unknown
3/10/2023 0:00	#NULL!	4	1	1	-10000	30-Jan-24	Cancer	unknown
3/15/2023 0:00	12-May-23	4	1	1	58	27-Oct-23	Cancer	unknown
3/29/2023 0:00	21-Apr-23	4	2	0	23	27-Oct-23	Cancer	unknown
4/26/2023 0:00	10-May-23	4	2	0	14	27-Oct-23	Cancer	unknown
4/26/2023 0:00	19-May-23	4	2	0	23	27-Oct-23	Cancer	unknown
6/9/2023 0:00	20-Nov-23	4	1	1	164	21-Nov-23	Cancer	unknown
6/15/2023 0:00	30-Sep-23	4	2	1	107	27-Oct-23	Cancer	unknown
7/21/2023 0:00	#NULL!	4	1	0	-10000	27-Oct-23	Cancer	unknown
7/21/2023 0:00	18-Aug-23	4	2	0	28	27-Oct-23	Cancer	unknown
7/21/2023 0:00	10-Aug-23	4	2	0	20	27-Oct-23	Pulmonary disease	unknown
5/26/2021 0:00	21-Jun-21	5	1	0	26	23-Jun-21	Cancer	hospital
5/27/2021 0:00	3-Jun-21	5	2	0	7	3-Jun-21	Cancer	hospital
6/1/2021 0:00	17-Jul-21	5	1	0	46	26-Jul-21	Cancer	hospital
6/7/2021 0:00	11-Jul-21	5	2	0	34	17-Jul-21	Cancer	hospital
6/9/2021 0:00	17-Jul-21	5	1	0	38	19-Jul-21	Cancer	hospital
6/22/2021 0:00	7-Jul-21	5	2	0	15	26-Jul-21	Cancer	hospital
7/6/2021 0:00	27-Sep-21	5	2	1	83	27-Sep-21	Cancer	hospital
7/20/2021 0:00	9-Sep-21	5	2	0	51	9-Sep-21	Cancer	hospital
8/9/2021 0:00	18-Nov-21	5	2	0	101	18-Nov-21	Cancer	hospital
8/10/2021 0:00	16-Dec-21	5	1	0	128	11-Oct-21	Cancer	hospital
8/10/2021 0:00	#NULL!	5	2	0	-10000	13-Sep-21	Cardiovascular disease	hospital
8/20/2021 0:00	14-Sep-21	5	1	0	25	14-Sep-21	Cancer	hospital
9/22/2021 0:00	17-Dec-21	5	2	1	86	20-Dec-21	Cardiovascular disease	hospital
9/23/2021 0:00	20-Oct-21	5	1	0	27	20-Oct-21	Cancer	hospital
9/22/2021 0:00	29-Oct-21	5	2	0	37	1-Nov-21	Cancer	hospital
10/1/2021 0:00	22-Feb-22	5	1	0	144	28-Feb-22	Cancer	hospital
11/15/2021 0:00	#NULL!	5	1	1	-10000	7-Nov-22	Cancer	specPC
12/1/2021 0:00	8-Dec-21	5	2	0	7	8-Dec-21	Cancer	hospital
11/8/2021 0:00	19-Jun-22	5	2	0	223	13-Dec-21	Cancer	hospital
11/30/2021 0:00	5-Jan-22	5	1	0	36	6-Dec-21	Pulmonary disease	hospital
12/1/2021 0:00	7-Jul-22	5	2	0	218	13-Apr-22	Cancer	hospital
1/7/2022 0:00	3-Feb-22	5	2	0	27	3-Feb-22	Pulmonary disease	hospital
1/17/2022 0:00	#NULL!	5	2	0	-10000	22-Feb-23	Pulmonary disease	hospital
1/18/2022 0:00	25-Jan-22	5	2	0	7	25-Jan-22	Cancer	hospital
1/18/2022 0:00	1-Apr-22	5	1	0	73	21-Feb-22	Cancer	hospital
1/24/2022 0:00	5-Sep-22	5	1	0	224	24-Feb-22	Cancer	hospital
1/24/2022 0:00	#NULL!	5	1	0	-10000	28-Feb-22	Cancer	hospital
2/22/2022 0:00	#NULL!	5	1	0	-20000	#NULL!	Cancer	hospital
3/11/2022 0:00	#NULL!	5	1	1	-10000	14-Nov-22	Other	hospital
3/25/2022 0:00	4-Apr-22	5	1	0	10	21-Apr-22	Cancer	hospital
3/30/2022 0:00	#NULL!	5	2	0	-10000	14-Nov-22	Cancer	hospital
4/4/2022 0:00	5-Aug-22	5	1	1	123	14-Nov-22	Cancer	hospital
4/25/2022 0:00	27-Apr-22	5	2	0	2	27-Apr-22	Cancer	hospital
4/26/2022 0:00	8-Jun-22	5	1	0	43	8-Jun-22	Cancer	hospital
5/3/2022 0:00	6-Aug-22	5	2	0	95	11-Jul-22	Cancer	hospital
5/13/2022 0:00	13-May-22	5	2	0	0	18-May-22	Other	hospital
5/18/2022 0:00	25-May-22	5	2	0	7	25-May-22	Cancer	hospital
5/25/2022 0:00	#NULL!	5	2	0	-10000	28-Jun-22	Cancer	hospital
5/31/2022 0:00	30-Jun-22	5	1	1	30	30-Jun-22	Pulmonary disease	hospital
6/8/2022 0:00	17-Jun-22	5	1	0	9	17-Jun-22	Cancer	hospital
6/8/2022 0:00	8-Oct-22	5	2	1	122	10-Oct-22	Cancer	hospital
6/13/2022 0:00	21-Jun-22	5	1	0	8	21-Jun-22	Cardiovascular disease	hospital
6/16/2022 0:00	#NULL!	5	2	0	-10000	9-Aug-22	Cancer	hospital
6/22/2022 0:00	#NULL!	5	1	0	-10000	16-Aug-22	Pulmonary disease	hospital
6/23/2022 0:00	8-Jan-23	5	1	0	199	8-Jan-23	Cancer	hospital
6/24/2022 0:00	#NULL!	5	2	0	-10000	14-Nov-22	Neurological disease	hospital
6/24/2022 0:00	24-Aug-22	5	1	0	61	16-Aug-22	Cancer	hospital
6/28/2022 0:00	1-Aug-22	5	2	0	34	28-Jul-22	Cancer	hospital
6/29/2022 0:00	#NULL!	5	1	1	-10000	14-Nov-22	Cardiovascular disease	hospital
7/5/2022 0:00	1-Aug-22	5	2	0	27	1-Aug-22	Cancer	hospital
7/7/2022 0:00	#NULL!	5	1	1	-10000	14-Nov-22	Cancer	hospital
7/1/2022 0:00	13-Sep-22	5	1	0	74	1-Jul-22	Pulmonary disease	hospital
7/11/2022 0:00	12-Jul-22	5	2	0	1	12-Jul-22	Cancer	hospital
7/4/2022 0:00	20-Nov-22	5	1	1	139	21-Nov-22	Cancer	hospital
7/4/2022 0:00	12-Aug-22	5	1	0	39	12-Aug-22	Cancer	hospital
7/13/2022 0:00	#NULL!	5	1	0	-10000	15-Aug-22	Cancer	hospital
7/15/2022 0:00	10-Aug-22	5	2	0	26	10-Aug-22	Cancer	hospital
7/20/2022 0:00	19-Oct-22	5	1	0	91	22-Aug-22	Cancer	hospital
7/21/2022 0:00	17-Aug-22	5	2	0	27	17-Aug-22	Cancer	hospital
7/27/2022 0:00	2-Oct-22	5	2	0	67	29-Aug-22	Cancer	hospital
7/29/2022 0:00	13-Sep-22	5	1	0	46	29-Aug-22	Other	hospital
8/1/2022 0:00	19-Sep-22	5	2	0	49	1-Sep-22		hospital
8/1/2022 0:00	27-Sep-22	5	1	0	57	15-Sep-22	Cancer	hospital
8/2/2022 0:00	#NULL!	5	1	1	-10000	9-Jan-23	Cancer	hospital
8/2/2022 0:00	5-Sep-22	5	2	0	34	5-Sep-22	Cancer	hospital
7/12/2022 0:00	#NULL!	5	2	1	-10000	9-Jan-23	Cancer	hospital
6/23/2022 0:00	8-Jan-23	5	2	0	199	22-Feb-23	Cancer	hospital
8/8/2022 0:00	29-Oct-22	5	1	0	82	8-Aug-22	Cancer	hospital
8/11/2022 0:00	17-Sep-22	5	1	0	37	17-Sep-23	Cancer	hospital
9/6/2022 0:00	21-Nov-22	5	1	0	76	6-Oct-22	Cancer	hospital
9/13/2022 0:00	12-Oct-22	5	2	0	29	12-Oct-22	Cancer	hospital
9/20/2022 0:00	20-Oct-22	5	1	0	30	20-Oct-22	Cancer	hospital
9/22/2022 0:00	21-Nov-22	5	1	0	60	21-Nov-22	Cancer	hospital
12/10/2022 0:00	#NULL!	5	1	0	-10000	#NULL!	Cancer	hospital
7/1/2022 0:00	#NULL!	5	2	0	-20000	#NULL!	Cancer	specPC
10/27/2022 0:00	#NULL!	5	2	1	-10000	#NULL!	Cancer	unknown
10/27/2022 0:00	24-Nov-22	5	2	0	28	24-Nov-22	Cancer	hospital
9/29/2022 0:00	30-Oct-22	5	1	0	31	31-Oct-22	Cancer	hospital
9/29/2022 0:00	#NULL!	5	1	0	-10000	#NULL!	Cancer	hospital
11/15/2022 0:00	1-Jan-23	5	2	0	47	2-Jan-23	Other	hospital
10/4/2022 0:00	10-Nov-22	5	2	0	37	10-Nov-22	Cancer	hospital
10/25/2022 0:00	#NULL!	5	1	1	-10000	#NULL!	Other	hospital
11/10/2022 0:00	9-Dec-22	5	1	0	29	9-Dec-22	Cancer	hospital
11/15/2022 0:00	#NULL!	5	2	0	-10000	#NULL!	Cancer	hospital
11/25/2022 0:00	#NULL!	5	2	0	-10000	#NULL!	Other	hospital
11/29/2022 0:00	#NULL!	5	1	0	-10000	#NULL!	Cancer	hospital
12/15/2022 0:00	#NULL!	5	2	0	-10000	#NULL!	Cancer	hospital
1/17/2023 0:00	#NULL!	5	1	0	-10000	#NULL!	Cancer	hospital
1/5/2023 0:00	12-Feb-23	5	1	0	38	12-Feb-23	Pulmonary disease	hospital
11/12/2020 0:00	#NULL!	5	2	1	-10000	#NULL!	Neurological disease	specPC
11/26/2020 0:00	5-Sep-21	5	1	1	283	5-Sep-21	Cancer	specPC
8/25/2021 0:00	#NULL!	5	1	0	-10000	6-Sep-21	Other	specPC
11/12/2021 0:00	18-Feb-22	5	2	1	98	18-Feb-22	Cancer	specPC
11/24/2021 0:00	4-Dec-21	5	2	0	10	7-Dec-21	Cancer	specPC
2/18/2022 0:00	#NULL!	5	1	1	-10000	#NULL!	Cancer	specPC
4/1/2022 0:00	10-Aug-22	5	2	1	131	14-Nov-22	Cancer	specPC
5/31/2022 0:00	#NULL!	5	2	1	-10000	14-Nov-22	Cancer	specPC
6/15/2022 0:00	#NULL!	5	1	1	-10000	14-Nov-22	Pulmonary disease	specPC
6/22/2022 0:00	#NULL!	5	1	1	-10000	14-Nov-22	Cancer	specPC
9/28/2022 0:00	#NULL!	5	1	1	-10000	12-Jan-23	Cancer	specPC
8/15/2022 0:00	#NULL!	5	1	0	-20000	15-Sep-22	Cancer	specPC
12/23/2021 0:00	#NULL!	5	2	0	-10000	#NULL!	Cancer	unknown
1/18/2022 0:00	#NULL!	5	1	1	-10000	#NULL!	Cancer	unknown
2/25/2022 0:00	#NULL!	5	1	0	-10000	#NULL!	Cancer	unknown
4/28/2022 0:00	#NULL!	5	2	1	-10000	#NULL!	Cancer	unknown
10/6/2022 0:00	12-Oct-22	5	2	0	6	7-Nov-22	Cancer	unknown
6/22/2021 0:00	9-Sep-21	6	2	0	79	2-Feb-22	Cancer	hospital
2/18/2021 0:00	14-Nov-21	6	2	1	269	4-Jan-23	Cancer	hospital
6/18/2021 0:00	28-Aug-21	6	1	0	71	6-Dec-21	Cancer	hospital
6/13/2021 0:00	17-Nov-21	6	1	1	157	15-Jan-22	Cancer	hospital
6/25/2021 0:00	5-Aug-21	6	2	1	41	6-Jan-22	Cancer	hospital
9/8/2021 0:00	20-Dec-22	6	2	1	468	17-Aug-23	Cancer	hospital
9/12/2021 0:00	1-Jan-23	6	2	1	476	17-Aug-23	Cancer	hospital
9/17/2021 0:00	11-Oct-21	6	1	1	24	7-Apr-22	Cancer	hospital
9/2/2021 0:00	10-Sep-21	6	1	0	8	4-Jan-22	Cancer	hospital
9/23/2021 0:00	8-Oct-21	6	2	0	15	27-Nov-22	Cancer	hospital
9/14/2021 0:00	20-Oct-21	6	1	0	36	27-Nov-22	Cancer	hospital
6/30/2021 0:00	17-Jul-21	6	1	0	17	11-Oct-22	Cancer	hospital
9/8/2021 0:00	27-Feb-22	6	1	1	172	16-Apr-23	Cancer	hospital
10/2/2021 0:00	8-Aug-22	6	1	0	310	17-Aug-23	Cancer	hospital
10/19/2021 0:00	20-Jan-22	6	2	0	93	14-Dec-22	Cancer	hospital
10/15/2021 0:00	5-Jul-22	6	1	0	263	27-Nov-22	Cancer	hospital
10/5/2021 0:00	22-Dec-21	6	1	0	78	20-Jan-22		hospital
11/5/2021 0:00	4-Aug-22	6	2	0	272	17-Aug-23	Cancer	hospital
12/2/2021 0:00	24-Dec-21	6	2	0	22	17-Aug-23	Cancer	hospital
12/6/2021 0:00	24-Jul-22	6	2	1	230	17-Aug-23	Cancer	hospital
12/6/2021 0:00	22-Apr-22	6	1	0	137	17-Apr-23	Cancer	hospital
12/17/2021 0:00	5-Feb-22	6	2	0	50	1-Jul-23	Cancer	hospital
12/15/2021 0:00	1-Jun-22	6	1	0	168	17-Aug-23	Cancer	hospital
1/20/2022 0:00	#NULL!	6	1	1	-10000	19-Jun-23	Cancer	hospital
1/20/2022 0:00	10-Jan-23	6	1	1	355	17-Apr-23	Cancer	hospital
3/30/2022 0:00	23-Mar-23	6	1	1	358	21-Aug-23	Cancer	hospital
5/15/2022 0:00	7-Jul-22	6	2	1	53	29-Jul-22	Cancer	hospital
5/15/2022 0:00	18-Jun-22	6	1	1	34	17-Apr-23	Cancer	hospital
3/20/2022 0:00	25-Aug-22	6	2	0	158	17-Aug-23	Cancer	hospital
5/4/2022 0:00	26-Sep-22	6	2	0	145	17-Aug-23		hospital
5/3/2022 0:00	11-Sep-22	6	2	0	131	17-Aug-23	Cancer	hospital
5/5/2022 0:00	18-May-22	6	2	0	13	17-Apr-23	Cancer	hospital
5/5/2022 0:00	11-Jul-22	6	2	1	67	13-Aug-22	Cancer	hospital
5/15/2022 0:00	7-Sep-22	6	1	1	115	17-Aug-23	Cancer	hospital
5/17/2022 0:00	9-Jun-22	6	1	0	23	17-Aug-23	Cancer	hospital
5/30/2022 0:00	17-Jul-22	6	2	0	48	8-Sep-22	Cancer	hospital
4/15/2022 0:00	7-Jun-22	6	2	0	53	19-Jun-23	Cancer	hospital
6/2/2022 0:00	28-Jan-23	6	2	1	240	17-Aug-23	Cancer	hospital
6/8/2022 0:00	12-Dec-22	6	2	0	187	17-Aug-23	Cancer	hospital
7/7/2022 0:00	25-Jul-22	6	2	0	18	17-Aug-23	Cancer	hospital
6/10/2022 0:00	#NULL!	6	1	1	-10000	19-Jun-23	Pulmonary disease	hospital
8/5/2022 0:00	31-May-23	6	1	1	299	19-Jun-23	Cancer	hospital
6/20/2022 0:00	15-Aug-22	6	2	0	56	17-Apr-23	Cancer	hospital
6/10/2022 0:00	17-Jun-22	6	1	0	7	17-Aug-23	Cancer	hospital
6/10/2022 0:00	30-Oct-22	6	1	0	142	17-Aug-23	Cancer	hospital
6/10/2022 0:00	2-Jan-23	6	1	0	206	17-Aug-23	Cardiovascular disease	hospital
8/16/2022 0:00	5-Sep-22	6	2	0	20	6-Sep-22	Cancer	hospital
8/19/2022 0:00	28-Nov-22	6	2	0	101	17-Aug-23	Cancer	hospital
6/21/2022 0:00	22-Jan-23	6	1	0	215	17-Aug-23	Cancer	hospital
7/15/2022 0:00	28-Dec-22	6	1	1	166	17-Aug-23	Cancer	hospital
6/20/2022 0:00	8-Aug-22	6	1	0	49	17-Aug-23	Cancer	hospital
6/25/2022 0:00	31-Aug-22	6	1	0	67	17-Apr-23	Cancer	hospital
7/11/2022 0:00	2-Nov-22	6	1	0	114	17-Aug-23	Cancer	hospital
7/12/2022 0:00	16-Oct-22	6	1	0	96	17-Aug-23	Cancer	hospital
7/24/2022 0:00	9-Dec-22	6	1	0	138	17-Aug-23	Cancer	hospital
7/27/2022 0:00	25-Sep-22	6	2	0	60	17-Aug-23	Cancer	hospital
8/26/2022 0:00	11-Mar-23	6	1	0	197	17-Aug-23	Cancer	hospital
8/28/2022 0:00	13-Sep-22	6	1	0	16	25-Jan-23	Cancer	hospital
8/27/2022 0:00	25-Nov-22	6	2	0	90	19-Jun-23	Cancer	hospital
9/1/2022 0:00	30-Mar-23	6	1	0	210	17-Aug-23	Cancer	hospital
9/7/2022 0:00	28-Jan-23	6	1	1	143	17-Aug-23	Cancer	hospital
9/10/2022 0:00	#NULL!	6	2	0	-10000	21-Jun-23	Cancer	hospital
9/5/2022 0:00	#NULL!	6	2	1	-10000	21-Jun-23	Cancer	hospital
8/30/2022 0:00	24-Sep-22	6	2	0	25	17-Aug-23	Cancer	hospital
8/31/2022 0:00	26-Nov-22	6	2	0	87	17-Aug-23	Cancer	hospital
9/9/2022 0:00	6-Oct-22	6	2	0	27	21-Jun-23	Cancer	hospital
9/15/2022 0:00	21-Sep-22	6	1	0	6	17-Aug-23	Cancer	hospital
9/18/2022 0:00	8-Jan-23	6	2	0	112	21-Aug-23	Cancer	hospital
9/25/2022 0:00	15-Oct-22	6	2	0	20	21-Aug-23	Cancer	hospital
9/28/2022 0:00	#NULL!	6	1	1	-10000	21-Jun-23	Cardiovascular disease	hospital
9/27/2022 0:00	17-Mar-23	6	2	1	171	21-Jun-23	Cardiovascular disease	hospital
9/28/2022 0:00	#NULL!	6	2	1	-10000	21-Jun-23	Cardiovascular disease	hospital
10/5/2022 0:00	#NULL!	6	1	1	-10000	21-Jun-23	Cardiovascular disease	hospital
9/28/2022 0:00	#NULL!	6	1	1	-10000	21-Jun-23	Cardiovascular disease	hospital
11/6/2022 0:00	#NULL!	6	1	0	-10000	21-Jun-23	Cardiovascular disease	hospital
1/16/2023 0:00	27-May-23	6	1	0	131	21-Jun-23	Cardiovascular disease	hospital
10/19/2022 0:00	#NULL!	6	1	0	-10000	21-Jun-23	Cardiovascular disease	hospital
10/6/2022 0:00	11-Mar-23	6	1	1	156	19-Jun-23	Cardiovascular disease	hospital
10/7/2022 0:00	30-Dec-22	6	1	0	84	21-Aug-23	Cardiovascular disease	hospital
10/17/2022 0:00	22-Nov-22	6	1	0	36	21-Aug-23	Cancer	hospital
10/18/2022 0:00	13-Nov-22	6	1	0	26	21-Jun-23	Cancer	hospital
10/25/2022 0:00	19-Feb-23	6	2	0	117	21-Jun-23	Cancer	hospital
10/19/2022 0:00	17-Nov-22	6	2	0	29	21-Jun-23	Cancer	hospital
10/18/2022 0:00	4-Jan-23	6	1	0	78	21-Aug-23	Cancer	hospital
10/26/2022 0:00	#NULL!	6	2	0	-10000	21-Jun-23	Cardiovascular disease	hospital
10/28/2022 0:00	#NULL!	6	1	0	-10000	21-Jun-23	Cardiovascular disease	hospital
11/7/2022 0:00	#NULL!	6	1	0	-10000	21-Jun-23	Cardiovascular disease	hospital
11/2/2022 0:00	#NULL!	6	2	0	-10000	21-Jun-23	Cardiovascular disease	hospital
11/1/2022 0:00	#NULL!	6	1	0	-10000	21-Jun-23	Cardiovascular disease	hospital
11/6/2022 0:00	3-Mar-23	6	2	0	117	3-May-23	Other	hospital
11/9/2022 0:00	#NULL!	6	1	0	-10000	21-Jun-23	Cardiovascular disease	hospital
1/15/2023 0:00	#NULL!	6	1	0	-10000	21-Jun-23	Cardiovascular disease	hospital
11/12/2022 0:00	20-May-23	6	2	0	189	21-Jun-23	Cancer	hospital
4/11/2023 0:00	#NULL!	6	1	0	-10000	21-Jun-23	Cancer	hospital
11/10/2022 0:00	#NULL!	6	2	0	-10000	21-Jun-23	Cancer	hospital
11/1/2022 0:00	#NULL!	6	1	0	-10000	21-Jun-23	Cancer	hospital
12/5/2022 0:00	10-Feb-23	6	2	0	67	21-Jun-23	Cardiovascular disease	hospital
12/7/2022 0:00	#NULL!	6	2	1	-10000	21-Jun-23	Pulmonary disease	hospital
3/2/2023 0:00	#NULL!	6	2	1	-10000	21-Jun-23	Other	hospital
12/8/2022 0:00	#NULL!	6	1	0	-10000	21-Jun-23	Other	hospital
12/8/2022 0:00	1-Jun-23	6	2	1	175	21-Jun-23	Other	hospital
1/19/2023 0:00	#NULL!	6	2	0	-10000	21-Jun-23	Pulmonary disease	hospital
12/19/2022 0:00	22-Dec-22	6	1	0	3	21-Jun-23	Cancer	hospital
3/6/2023 0:00	#NULL!	6	2	0	-10000	21-Jun-23	Pulmonary disease	hospital
1/19/2023 0:00	#NULL!	6	1	0	-10000	21-Jun-23	Other	hospital
1/20/2023 0:00	#NULL!	6	1	0	-10000	21-Jun-23	Other	hospital
3/3/2023 0:00	#NULL!	6	2	0	-10000	21-Jun-23	Other	hospital
3/16/2023 0:00	#NULL!	6	1	0	-10000	21-Jun-23	Cancer	hospital
3/6/2023 0:00	19-May-23	6	2	0	74	21-Jun-23	Cancer	hospital
3/6/2023 0:00	#NULL!	6	2	0	-10000	21-Jun-23		hospital
3/6/2023 0:00	#NULL!	6	1	0	-10000	21-Jun-23		hospital
3/20/2023 0:00	#NULL!	6	2	1	-10000	21-Jun-23	Cancer	hospital
4/15/2023 0:00	#NULL!	6	2	0	-10000	21-Jun-23	Cancer	hospital
3/18/2023 0:00	21-May-23	6	2	0	64	21-Jun-23	Cancer	hospital
3/17/2023 0:00	#NULL!	6	2	0	-10000	21-Jun-23	Cancer	hospital
3/22/2023 0:00	24-Apr-23	6	1	0	33	21-Jun-23	Cancer	hospital
4/12/2023 0:00	#NULL!	6	1	0	-10000	21-Jun-23	Cancer	hospital
4/15/2023 0:00	#NULL!	6	2	0	-10000	21-Jun-23	Cancer	hospital
4/15/2023 0:00	#NULL!	6	2	0	-10000	21-Jun-23	Cancer	hospital
4/20/2023 0:00	4-Jun-23	6	1	0	45	21-Jun-23	Pulmonary disease	hospital
4/16/2023 0:00	#NULL!	6	2	0	-10000	21-Jun-23	Cancer	hospital
4/10/2023 0:00	#NULL!	6	1	0	-10000	21-Jun-23	Cancer	hospital
4/10/2023 0:00	#NULL!	6	1	0	-10000	21-Jun-23	Cancer	hospital
4/17/2023 0:00	27-May-23	6	1	0	40	21-Jun-23		hospital
4/27/2023 0:00	#NULL!	6	1	0	-10000	21-Jun-23	Cancer	hospital
5/2/2023 0:00	#NULL!	6	1	0	-10000	21-Jun-23	Cardiovascular disease	hospital
5/18/2023 0:00	#NULL!	6	2	0	-10000	21-Jun-23	Cancer	hospital
5/15/2023 0:00	24-Jun-23	6	1	0	40	21-Jun-23	Cancer	hospital
5/18/2023 0:00	#NULL!	6	2	0	-10000	21-Jun-23	Cancer	hospital
5/23/2023 0:00	#NULL!	6	2	0	-10000	21-Jun-23	Cancer	hospital
5/24/2023 0:00	#NULL!	6	1	0	-10000	21-Jun-23	Other	hospital
5/24/2023 0:00	#NULL!	6	2	0	-10000	21-Jun-23	Cancer	hospital
5/24/2023 0:00	#NULL!	6	2	0	-10000	21-Jun-23	Cancer	hospital
5/24/2023 0:00	#NULL!	6	2	0	-10000	21-Jun-23	Cancer	hospital
5/30/2023 0:00	15-Jun-23	6	1	0	16	16-Jun-23	Cancer	hospital
5/30/2023 0:00	13-Jun-23	6	1	0	14	16-Jun-23	Cancer	hospital
10/21/2021 0:00	29-Oct-21	7	1	0	8	15-Nov-21	Cancer	hospital
11/4/2021 0:00	11-Nov-21	7	1	0	7	15-Nov-21	Cancer	hospital
11/25/2021 0:00	1-Jan-22	7	1	0	37	20-Jan-22	Cancer	hospital
11/26/2021 0:00	7-Dec-21	7	2	0	11	14-Dec-21	Cancer	hospital
12/9/2021 0:00	5-Apr-22	7	1	0	117	21-Apr-22	Cancer	hospital
12/17/2021 0:00	#NULL!	7	1	1	-10000	4-Aug-23	Cancer	hospital
1/19/2022 0:00	19-Aug-22	7	1	0	212	27-Sep-22	Cancer	hospital
2/3/2022 0:00	27-Aug-22	7	2	1	205	4-Aug-23	Cancer	hospital
2/23/2022 0:00	9-Jun-22	7	1	0	106	16-Jun-22	Cancer	hospital
3/24/2022 0:00	15-May-22	7	1	1	52	20-May-22	Cancer	hospital
7/13/2022 0:00	22-Sep-22	7	1	0	71	25-Oct-22	Cancer	hospital
8/4/2022 0:00	28-Aug-22	7	2	0	24	26-Sep-22	Cancer	hospital
8/8/2022 0:00	3-Sep-22	7	2	0	26	7-Sep-22	Cancer	hospital
8/29/2022 0:00	18-Oct-22	7	1	1	50	24-Oct-22	Cancer	hospital
11/22/2022 0:00	24-Jun-23	7	2	0	214	31-Jan-23		hospital
11/24/2022 0:00	18-Dec-22	7	1	0	24	4-Aug-23	Cancer	hospital
12/29/2022 0:00	13-Jan-23	7	1	0	15	24-Jan-23	Cancer	hospital
1/26/2023 0:00	2-Feb-23	7	2	0	7	1-Feb-23		hospital
2/1/2023 0:00	18-Feb-23	7	2	0	17	4-Aug-23		hospital
2/14/2023 0:00	8-Mar-23	7	1	0	22	16-Mar-23	Pulmonary disease	hospital
3/9/2023 0:00	4-Jul-23	7	1	1	117	6-Jul-23	Cancer	hospital
4/7/2023 0:00	14-Apr-23	7	2	0	7	4-May-23		hospital
6/5/2023 0:00	17-Aug-23	7	1	1	73	17-Aug-23		hospital
6/8/2023 0:00	23-Jun-23	7	1	0	15	6-Jul-23	Cancer	hospital
7/27/2021 0:00	#NULL!	7	1	0	-20000	29-Jul-21	Cancer	hospital
7/28/2021 0:00	#NULL!	7	2	0	-20000	11-Aug-21	Cancer	hospital
9/12/2021 0:00	31-Jan-22	7	2	1	141	31-Jan-22	Cancer	hospital
10/20/2021 0:00	16-Dec-21	7	2	0	57	16-Dec-21	Cancer	hospital
10/21/2021 0:00	12-Jul-23	7	1	1	629	10-Jun-23	Cancer	hospital
12/22/2021 0:00	15-Apr-22	7	1	1	114	15-Apr-22	Cancer	hospital
1/5/2022 0:00	8-Mar-23	7	1	1	427	8-Mar-23	Cancer	hospital
1/7/2022 0:00	#NULL!	7	1	0	-20000	18-Oct-23	Cancer	hospital
3/8/2022 0:00	14-May-22	7	1	0	67	14-May-22	Cancer	hospital
3/17/2022 0:00	30-Jun-22	7	1	0	105	30-Jun-22	Cancer	hospital
3/22/2022 0:00	#NULL!	7	2	1	-10000	15-Jun-22	Cancer	hospital
4/4/2022 0:00	#NULL!	7	1	1	-10000	8-Jan-24	Cancer	hospital
4/25/2022 0:00	30-Jul-23	7	1	0	461	30-Jul-23	Cancer	hospital
5/3/2022 0:00	13-Aug-22	7	1	0	102	13-Aug-22	Cancer	hospital
5/5/2022 0:00	1-Dec-22	7	2	1	210	1-Dec-22	Cancer	hospital
5/9/2022 0:00	25-Sep-22	7	2	0	139	25-Sep-22	Cancer	hospital
5/5/2022 0:00	28-Jun-22	7	2	1	54	28-Jun-22	Cancer	hospital
5/11/2022 0:00	18-Jun-22	7	1	0	38	18-Jun-22	Cancer	hospital
5/20/2022 0:00	14-Oct-22	7	1	1	147	14-Oct-22	Cancer	hospital
5/24/2022 0:00	#NULL!	7	2	1	-10000	17-Dec-23	Cancer	hospital
5/30/2022 0:00	30-Jun-22	7	1	0	31	30-Jun-22	Cancer	hospital
7/6/2022 0:00	#NULL!	7	2	1	-10000	10-Jan-24	Cancer	hospital
7/10/2022 0:00	#NULL!	7	1	1	-10000	10-Jan-24	Cancer	hospital
7/28/2022 0:00	23-Oct-22	7	1	1	87	23-Oct-22	Cancer	hospital
8/3/2022 0:00	11-Apr-23	7	1	1	251	11-Apr-23	Cancer	hospital
7/27/2022 0:00	#NULL!	7	1	1	-10000	28-Dec-23	Cancer	hospital
8/1/2022 0:00	27-Sep-22	7	1	0	57	27-Sep-22	Cancer	hospital
8/8/2022 0:00	22-Dec-22	7	1	0	136	22-Dec-22	Cancer	hospital
12/13/2022 0:00	26-Feb-23	7	1	1	75	26-Feb-23	Cancer	hospital
1/4/2023 0:00	14-May-23	7	1	1	130	14-May-23	Cancer	hospital
1/5/2023 0:00	6-Oct-23	7	2	0	274	6-Oct-23	Cancer	hospital
1/11/2023 0:00	#NULL!	7	2	1	-10000	8-Dec-23	Cancer	hospital
1/13/2023 0:00	30-Nov-23	7	1	1	321	30-Nov-23	Cancer	hospital
1/19/2023 0:00	#NULL!	7	2	1	-10000	21-Dec-23	Cancer	hospital
1/19/2023 0:00	#NULL!	7	1	1	-10000	21-Dec-23	Cancer	hospital
1/29/2023 0:00	20-Apr-23	7	1	1	81	20-Apr-23	Cancer	hospital
2/6/2023 0:00	29-Jun-23	7	1	0	143	24-Jul-23	Cancer	hospital
3/3/2023 0:00	#NULL!	7	1	0	-20000	6-Mar-23	Cancer	hospital
3/2/2023 0:00	#NULL!	7	1	1	-10000	10-Jan-24	Cancer	hospital
3/2/2023 0:00	12-Apr-23	7	1	0	41	12-Apr-23	Cancer	hospital
3/9/2023 0:00	#NULL!	7	1	1	-10000	8-Jun-23	Cancer	hospital
3/9/2023 0:00	31-Oct-23	7	1	1	236	31-Oct-23	Cancer	hospital
3/8/2023 0:00	#NULL!	7	2	1	-10000	4-Aug-23	Cancer	hospital
3/29/2023 0:00	#NULL!	7	1	1	-10000	5-Dec-23	Cancer	hospital
3/29/2023 0:00	#NULL!	7	2	1	-10000	15-Dec-23	Cancer	hospital
3/30/2023 0:00	23-Oct-23	7	1	0	207	23-Oct-23	Cancer	hospital
3/31/2023 0:00	29-Nov-23	7	2	1	243	29-Nov-23	Cancer	hospital
4/6/2023 0:00	#NULL!	7	2	0	-10000	21-Dec-23	Cancer	hospital
4/15/2023 0:00	27-Jul-23	7	2	1	103	27-Jul-23	Cancer	hospital
4/26/2023 0:00	#NULL!	7	2	1	-20000	4-Nov-23	Cancer	hospital
5/18/2023 0:00	21-May-23	7	1	0	3	21-May-23	Cancer	hospital
5/15/2023 0:00	#NULL!	7	1	1	-10000	27-Dec-23	Cancer	hospital
5/22/2023 0:00	#NULL!	7	1	1	-10000	10-Jan-24	Cancer	hospital
5/15/2023 0:00	#NULL!	7	1	1	-10000	15-Dec-23	Cancer	hospital
6/8/2023 0:00	22-Sep-23	7	1	1	106	22-Sep-23	Cancer	hospital
7/10/2023 0:00	#NULL!	7	1	0	-10000	22-Dec-23	Cancer	hospital
5/27/2021 0:00	4-Aug-21	7	1	1	69	4-Aug-21	Cancer	specPC
5/3/2021 0:00	12-Jul-21	7	1	0	70	11-Oct-21	Cancer	specPC
10/25/2021 0:00	1-Nov-21	7	1	0	7	1-Nov-21	Cancer	specPC
10/24/2021 0:00	13-Dec-21	7	2	1	50	20-Dec-21	Cancer	specPC
11/21/2021 0:00	6-Jan-22	7	2	0	46	8-Feb-22	Cancer	specPC
11/29/2022 0:00	25-Feb-23	7	2	1	88	4-Aug-23	Cancer	specPC
11/29/2022 0:00	22-Dec-22	7	1	0	23	27-Dec-22	Cancer	specPC
5/25/2023 0:00	9-Jul-23	7	2	0	45	4-Aug-23	Cancer	specPC
7/31/2023 0:00	22-Aug-23	7	1	0	22	4-Sep-23		specPC
5/3/2021 0:00	24-May-21	7	1	0	21	24-May-21	Cancer	specPC
5/7/2021 0:00	17-Jun-21	7	2	1	41	21-Jun-21	Cardiovascular disease	specPC
7/2/2021 0:00	11-Sep-21	7	2	1	71	11-Sep-21	Cancer	specPC
7/2/2021 0:00	21-Sep-21	7	2	0	81	21-Sep-21	Cancer	specPC
7/22/2021 0:00	27-Jul-21	7	1	0	5	27-Jul-21	Cancer	specPC
9/6/2021 0:00	27-Sep-21	7	2	0	21	4-Aug-23	Cancer	specPC
10/5/2021 0:00	21-Oct-21	7	1	0	16	21-Oct-21	Cancer	specPC
4/21/2022 0:00	#NULL!	7	2	1	-10000	4-Jul-22	Cancer	specPC
8/7/2022 0:00	#NULL!	7	2	1	-10000	#NULL!	Other	specPC
8/11/2022 0:00	21-Sep-22	7	1	1	41	21-Sep-22	Cancer	specPC
8/11/2022 0:00	6-Sep-22	7	1	0	26	8-Sep-22	Frailty due to old age	specPC
6/28/2023 0:00	#NULL!	7	1	0	-10000	29-Jun-23		specPC
3/30/2022 0:00	#NULL!	7	1	1	-10000	#NULL!	Cancer	unknown
10/19/2022 0:00	31-May-23	7	1	1	224	1-Jun-23		unknown
6/11/2023 0:00	#NULL!	7	2	1	-10000	#NULL!	Cancer	unknown
4/15/2021 0:00	1-May-21	7	2	0	16	6-Jan-22	Cancer	hospital
6/25/2021 0:00	4-Feb-22	7	2	0	224	4-Apr-22	Cancer	hospital
8/26/2021 0:00	13-Dec-21	7	2	0	109	16-Dec-21	Cancer	hospital
8/27/2021 0:00	16-Sep-21	7	1	0	20	21-Oct-21	Cancer	hospital
10/5/2021 0:00	10-Oct-21	7	1	0	5	11-Oct-21	Cancer	hospital
10/7/2021 0:00	30-Nov-21	7	2	1	54	18-Jul-22	Other	hospital
10/20/2021 0:00	31-Oct-21	7	1	0	11	6-Jan-22	Cancer	hospital
10/25/2021 0:00	4-Nov-21	7	1	0	10	6-Jan-22	Cancer	hospital
11/4/2021 0:00	23-Dec-21	7	2	1	49	4-Jan-22	Cancer	hospital
11/22/2021 0:00	6-Dec-21	7	2	0	14	6-Jan-22		hospital
11/25/2021 0:00	#NULL!	7	1	1	-10000	#NULL!	Cancer	hospital
11/25/2021 0:00	7-Dec-21	7	2	0	12	16-Dec-21	Pulmonary disease	hospital
11/22/2021 0:00	12-Feb-23	7	2	1	447	9-Aug-23	Cancer	hospital
12/9/2021 0:00	23-Feb-22	7	1	1	76	4-Apr-22	Cancer	hospital
12/9/2021 0:00	17-Jan-22	7	2	0	39	8-Feb-22	Cancer	hospital
12/13/2021 0:00	23-Dec-21	7	2	0	10	4-Jan-22	Pulmonary disease	hospital
12/20/2021 0:00	25-Dec-21	7	1	0	5	6-Jan-22	Cancer	hospital
1/13/2022 0:00	18-Aug-22	7	1	1	217	9-Aug-23	Cancer	hospital
1/24/2022 0:00	22-Feb-22	7	2	0	29	25-Apr-22		hospital
2/17/2022 0:00	11-Mar-22	7	1	0	22	25-Apr-22	Cancer	hospital
2/14/2022 0:00	15-Mar-22	7	1	0	29	14-Apr-22	Cancer	hospital
2/24/2022 0:00	20-Mar-22	7	2	0	24	4-Apr-22	Cancer	hospital
3/17/2022 0:00	29-Mar-22	7	2	0	12	20-Apr-22	Cancer	hospital
2/24/2022 0:00	16-May-22	7	2	1	81	9-Aug-23		hospital
4/14/2022 0:00	#NULL!	7	2	0	-10000	14-Apr-22	Cancer	hospital
4/14/2022 0:00	22-May-22	7	1	0	38	23-May-22	Cancer	hospital
4/14/2022 0:00	#NULL!	7	2	1	-10000	5-Jul-23	Other	hospital
4/28/2022 0:00	14-May-22	7	2	0	16	30-May-22	Cancer	hospital
7/28/2022 0:00	#NULL!	7	2	1	-20000	17-May-23	Cancer	hospital
8/18/2022 0:00	27-Aug-22	7	1	0	9	19-Sep-22	Cancer	hospital
8/25/2022 0:00	#NULL!	7	1	0	-10000	26-Aug-22		hospital
9/1/2022 0:00	26-Oct-22	7	2	0	55	9-Aug-23	Cancer	hospital
9/6/2022 0:00	13-Sep-22	7	2	0	7	7-Oct-22	Cancer	hospital
9/9/2022 0:00	12-Sep-22	7	1	0	3	15-Sep-22	Cancer	hospital
9/9/2022 0:00	21-Sep-22	7	2	0	12	9-Aug-23	Cancer	hospital
9/12/2022 0:00	28-Sep-22	7	2	0	16	9-Aug-23	Cancer	hospital
9/15/2022 0:00	8-Oct-22	7	2	0	23	17-Oct-22	Cancer	hospital
9/26/2022 0:00	21-Dec-22	7	1	0	86	24-Oct-22	Cancer	hospital
9/29/2022 0:00	13-Oct-22	7	1	0	14	13-Oct-22	Cancer	hospital
10/3/2022 0:00	#NULL!	7	2	1	-10000	7-Aug-23	Cancer	hospital
10/20/2022 0:00	12-Nov-22	7	1	0	23	22-Nov-22	Cancer	hospital
10/31/2022 0:00	8-Nov-22	7	2	0	8	14-Nov-22	Cancer	hospital
11/10/2022 0:00	#NULL!	7	2	0	-20000	6-Jun-23	Cancer	hospital
11/21/2022 0:00	#NULL!	7	1	0	-10000	21-Nov-22	Pulmonary disease	hospital
12/5/2022 0:00	3-Jun-23	7	2	0	180	22-May-23	Cancer	hospital
1/9/2023 0:00	25-Mar-23	7	1	1	75	9-Aug-23	Cancer	hospital
2/2/2023 0:00	3-Feb-23	7	1	0	1	7-Feb-23	Cancer	hospital
11/24/2022 0:00	9-Jan-23	7	1	0	46	2-Feb-23	Cancer	hospital
2/16/2023 0:00	25-Feb-23	7	2	0	9	27-Mar-23	Cancer	hospital
2/20/2023 0:00	#NULL!	7	2	0	-10000	23-Mar-23	Cancer	hospital
3/28/2023 0:00	20-Apr-23	7	1	0	23	25-Apr-23	Cancer	hospital
5/4/2023 0:00	21-May-23	7	2	0	17	15-Jun-23		hospital
5/4/2023 0:00	6-Jun-23	7	2	0	33	9-Aug-23		hospital
5/25/2023 0:00	#NULL!	7	1	1	-10000	9-Aug-23		hospital
11/17/2022 0:00	#NULL!	7	1	1	-10000	#NULL!		unknown
11/17/2022 0:00	#NULL!	7	1	1	-10000	#NULL!		unknown
11/17/2022 0:00	#NULL!	7	2	0	-10000	#NULL!		unknown
11/17/2022 0:00	#NULL!	7	1	1	-10000	#NULL!		unknown
12/7/2022 0:00	#NULL!	7	2	1	-10000	#NULL!		unknown
5/9/2023 0:00	#NULL!	7	2	0	-10000	19-Jun-23		unknown
4/13/2021 0:00	#NULL!	8	1	1	-10000	22-Nov-21	Cancer	hospital
7/28/2021 0:00	11-Feb-22	8	2	1	198	21-Feb-22	Cancer	hospital
7/29/2021 0:00	17-Sep-21	8	2	1	50	30-Sep-21	Cancer	hospital
7/29/2021 0:00	18-Sep-21	8	2	1	51	22-Sep-21	Cancer	hospital
9/11/2021 0:00	13-Oct-21	8	2	0	32	27-Oct-21	Cancer	hospital
9/16/2021 0:00	#NULL!	8	2	1	-10000	20-Apr-22	Cancer	hospital
9/29/2021 0:00	#NULL!	8	2	1	-10000	20-Apr-22	Cancer	hospital
9/30/2021 0:00	#NULL!	8	2	0	-10000	2-Nov-21	Cancer	hospital
10/14/2021 0:00	#NULL!	8	1	1	-10000	25-Apr-22	Cancer	hospital
10/28/2021 0:00	13-Nov-21	8	1	0	16	15-Nov-21	Cancer	hospital
11/17/2021 0:00	28-Jan-22	8	2	0	72	7-Feb-22	Cancer	hospital
12/3/2021 0:00	20-Mar-22	8	1	0	107	28-Mar-22	Cancer	hospital
12/21/2021 0:00	#NULL!	8	1	0	-10000	6-Apr-22	Cancer	hospital
1/7/2022 0:00	21-Jun-22	8	2	0	165	27-Jun-22	Cancer	hospital
3/7/2022 0:00	17-Mar-22	8	2	0	10	25-Mar-22	Cancer	hospital
3/24/2022 0:00	#NULL!	8	1	0	-10000	18-Oct-22	Cancer	hospital
3/31/2022 0:00	25-Jun-22	8	1	1	86	27-Jun-22	Cancer	hospital
5/24/2022 0:00	29-Aug-22	8	1	1	97	1-Sep-22	Cancer	hospital
5/25/2022 0:00	14-Jun-22	8	2	0	20	27-Jun-22	Cancer	hospital
6/3/2022 0:00	20-Aug-22	8	1	0	78	22-Aug-22	Cancer	hospital
6/7/2022 0:00	3-Aug-22	8	1	1	57	5-Aug-22	Cancer	hospital
6/16/2022 0:00	19-Jul-22	8	1	0	33	25-Jul-22	Cancer	hospital
5/22/2022 0:00	#NULL!	8	1	0	-10000	22-Aug-22	Cancer	hospital
7/1/2022 0:00	15-Sep-22	8	1	0	76	18-Oct-22	Cancer	hospital
7/5/2022 0:00	3-Aug-22	8	1	0	29	4-Aug-22	Cancer	hospital
8/15/2022 0:00	23-Oct-22	8	1	1	69	24-Oct-22	Cancer	hospital
9/1/2022 0:00	#NULL!	8	2	1	-10000	10-Mar-23	Cancer	hospital
9/5/2022 0:00	20-Oct-22	8	2	1	45	25-Oct-22	Cancer	hospital
9/9/2022 0:00	#NULL!	8	2	1	-10000	3-Jul-23	Cancer	hospital
9/1/2022 0:00	8-Nov-22	8	1	0	68	11-Nov-22	Cancer	hospital
11/22/2022 0:00	29-Jan-23	8	1	0	68	9-Feb-23	Cancer	hospital
11/28/2022 0:00	#NULL!	8	2	0	-10000	8-Feb-23	Cancer	hospital
12/9/2022 0:00	18-Feb-23	8	1	1	71	6-Mar-23	Cancer	hospital
12/19/2022 0:00	#NULL!	8	2	1	-10000	7-Aug-23	Cancer	hospital
1/5/2023 0:00	#NULL!	8	1	0	-10000	11-Apr-23	Cancer	hospital
2/27/2023 0:00	#NULL!	8	2	0	-10000	26-May-23		hospital
3/16/2023 0:00	23-Apr-23	8	1	0	38	2-May-23	Cancer	hospital
5/11/2023 0:00	#NULL!	8	2	1	-10000	29-Nov-23	Cancer	hospital
5/16/2023 0:00	#NULL!	8	2	0	-10000	29-Nov-23	Cancer	hospital
5/20/2021 0:00	16-Sep-21	8	2	1	119	16-Sep-21	Cancer	nursing home
9/3/2021 0:00	#NULL!	8	2	1	-10000	22-Mar-22	Pulmonary disease	nursing home
9/13/2021 0:00	4-Nov-21	8	2	0	52	10-Nov-21	Cancer	nursing home
9/20/2021 0:00	#NULL!	8	1	0	-10000	2-Nov-21	Other	nursing home
11/5/2021 0:00	#NULL!	8	2	0	-10000	3-Jan-22	Cancer	nursing home
1/13/2022 0:00	7-Apr-22	8	1	1	84	22-Apr-22	Cardiovascular disease	nursing home
1/19/2022 0:00	#NULL!	8	2	1	-10000	2-Aug-22	Frailty due to old age	nursing home
2/4/2022 0:00	1-Mar-22	8	2	0	25	21-Mar-22	Cancer	nursing home
3/16/2022 0:00	4-Apr-22	8	1	0	19	8-Apr-22	Cancer	nursing home
5/9/2022 0:00	#NULL!	8	2	1	-10000	17-Nov-22	Neurological disease	nursing home
5/11/2022 0:00	#NULL!	8	2	0	-10000	5-Dec-22	Other	nursing home
6/14/2022 0:00	#NULL!	8	1	1	-10000	4-Jan-23	Cardiovascular disease	nursing home
6/14/2022 0:00	30-Jun-22	8	1	0	16	7-Jul-22	Cardiovascular disease	nursing home
6/13/2022 0:00	#NULL!	8	1	1	-10000	4-Jan-23	Pulmonary disease	nursing home
7/13/2022 0:00	#NULL!	8	1	0	-10000	9-Feb-23	Cancer	nursing home
8/12/2022 0:00	#NULL!	8	2	1	-10000	10-Mar-23	Frailty due to old age	nursing home
9/1/2022 0:00	18-Jan-23	8	2	1	139	9-Feb-23	Frailty due to old age	nursing home
9/1/2022 0:00	#NULL!	8	1	0	-10000	10-Mar-23	Cardiovascular disease	nursing home
9/8/2022 0:00	#NULL!	8	1	1	-10000	10-Mar-23	Pulmonary disease	nursing home
9/19/2022 0:00	5-Oct-22	8	2	0	16	27-Oct-22	Frailty due to old age	nursing home
9/29/2022 0:00	#NULL!	8	2	1	-10000	11-Apr-23	Pulmonary disease	nursing home
11/30/2022 0:00	#NULL!	8	1	0	-10000	15-Feb-23	Cancer	nursing home
1/11/2023 0:00	#NULL!	8	1	0	-10000	2-Mar-23	Pulmonary disease	nursing home
1/11/2023 0:00	#NULL!	8	1	0	-10000	10-Mar-23	Cardiovascular disease	nursing home
2/22/2023 0:00	#NULL!	8	2	0	-10000	1-Sep-23	Cardiovascular disease	nursing home
2/17/2023 0:00	#NULL!	8	2	0	-10000	1-Sep-23	Cardiovascular disease	nursing home
4/18/2022 0:00	7-Oct-23	8	1	1	537	30-Oct-23	Frailty due to old age	nursing home
4/24/2023 0:00	22-Jun-23	8	1	0	59	7-Aug-23	Cancer	nursing home
5/16/2023 0:00	12-Jun-23	8	1	0	27	19-Jun-23	Pulmonary disease	nursing home
8/25/2021 0:00	18-Jan-22	8	1	1	146	7-Feb-22	Cancer	specPC
9/3/2021 0:00	2-Nov-21	8	2	0	60	10-Nov-21	Cancer	specPC
12/1/2021 0:00	23-Feb-22	8	2	0	84	1-Mar-22	Cancer	specPC
12/10/2021 0:00	20-Sep-23	8	1	1	649	10-Aug-22	Cancer	specPC
1/25/2022 0:00	7-Jul-22	8	1	1	163	1-Aug-22	Cancer	specPC
2/19/2022 0:00	#NULL!	8	2	1	-10000	21-Sep-22	Cancer	specPC
2/11/2022 0:00	21-Mar-22	8	2	0	38	8-Apr-22	Cancer	specPC
5/28/2022 0:00	8-Oct-22	8	1	1	133	21-Oct-22	Cancer	specPC
6/22/2022 0:00	#NULL!	8	1	1	-10000	13-Jan-23	Pulmonary disease	specPC
6/24/2022 0:00	10-Aug-22	8	2	0	47	19-Aug-22	Cancer	specPC
6/20/2022 0:00	18-Aug-22	8	2	0	59	19-Aug-22	Cancer	specPC
6/29/2022 0:00	18-Sep-22	8	1	0	81	21-Sep-22	Cancer	specPC
7/1/2022 0:00	19-Jul-22	8	2	0	18	20-Jul-22	Cancer	specPC
7/6/2022 0:00	#NULL!	8	2	1	-10000	2-Feb-23	Cancer	specPC
7/7/2022 0:00	15-Aug-22	8	2	0	39	31-Aug-22	Cancer	specPC
7/25/2022 0:00	22-Nov-22	8	2	1	120	6-Dec-22	Cancer	specPC
8/4/2022 0:00	15-Dec-22	8	2	1	133	4-Jan-23	Cancer	specPC
7/15/2022 0:00	31-Oct-22	8	2	1	108	7-Nov-22	Cancer	specPC
8/24/2022 0:00	21-Dec-22	8	2	1	119	13-Jan-23	Cancer	specPC
8/24/2022 0:00	5-Mar-23	8	2	0	193	28-Sep-22	Cancer	specPC
8/30/2022 0:00	#NULL!	8	2	0	-10000	16-Dec-22	Cancer	specPC
9/28/2022 0:00	#NULL!	8	2	1	-10000	24-Apr-23	Cancer	specPC
10/2/2022 0:00	#NULL!	8	1	1	-10000	22-May-23	Cancer	specPC
10/14/2022 0:00	#NULL!	8	1	1	-10000	22-May-23	Pulmonary disease	specPC
10/24/2022 0:00	#NULL!	8	2	1	-10000	19-Jun-23	Cancer	specPC
10/24/2022 0:00	26-Jan-23	8	2	0	94	2-Feb-23	Pulmonary disease	specPC
10/28/2022 0:00	#NULL!	8	1	1	-10000	19-Jun-23	Cancer	specPC
10/19/2022 0:00	#NULL!	8	2	1	-10000	22-May-23	Cancer	specPC
11/14/2022 0:00	23-Nov-22	8	2	1	9	29-Mar-23	Pulmonary disease	specPC
11/17/2022 0:00	#NULL!	8	2	1	-10000	19-Jun-23	Cancer	specPC
3/11/2021 0:00	#NULL!	8	2	1	-10000	27-Sep-21	Cancer	hospital
5/4/2021 0:00	#NULL!	8	2	1	-10000	10-Nov-21	Cancer	hospital
5/10/2021 0:00	#NULL!	8	2	1	-10000	22-Dec-21	Cancer	hospital
5/27/2021 0:00	#NULL!	8	1	0	-10000	2-Dec-21	Pulmonary disease	hospital
9/23/2021 0:00	#NULL!	8	2	1	-10000	25-Apr-22	Cancer	hospital
10/1/2021 0:00	#NULL!	8	2	1	-10000	25-Apr-22	Cancer	hospital
10/13/2021 0:00	3-Apr-22	8	1	1	172	25-Apr-22	Cancer	hospital
10/27/2021 0:00	#NULL!	8	1	1	-10000	3-May-22	Pulmonary disease	hospital
10/26/2021 0:00	#NULL!	8	2	0	-10000	28-Jan-22	Pulmonary disease	hospital
10/26/2021 0:00	#NULL!	8	1	1	-10000	9-May-22	Cancer	hospital
10/26/2021 0:00	#NULL!	8	2	1	-10000	20-May-22	Cancer	hospital
11/3/2021 0:00	7-May-22	8	2	0	185	26-Nov-21	Cancer	hospital
11/23/2021 0:00	15-Mar-22	8	2	1	112	17-Mar-22	Cancer	hospital
12/17/2021 0:00	#NULL!	8	2	1	-10000	23-Jun-22	Cancer	hospital
1/3/2022 0:00	#NULL!	8	1	1	-10000	2-Aug-22	Cancer	hospital
1/11/2022 0:00	#NULL!	8	1	1	-10000	2-Aug-22	Cancer	hospital
1/12/2022 0:00	#NULL!	8	1	1	-10000	2-Aug-22	Cancer	hospital
2/2/2022 0:00	#NULL!	8	1	0	-10000	17-Nov-22	Pulmonary disease	hospital
1/29/2022 0:00	#NULL!	8	1	1	-10000	29-Aug-22	Cancer	hospital
2/22/2022 0:00	26-Apr-22	8	1	1	63	28-Apr-22	Pulmonary disease	hospital
2/15/2022 0:00	#NULL!	8	1	1	-10000	2-Sep-22	Cancer	hospital
2/28/2022 0:00	#NULL!	8	2	1	-10000	26-Sep-22	Cancer	hospital
3/17/2022 0:00	#NULL!	8	2	0	-10000	29-Apr-22	Cancer	hospital
3/24/2022 0:00	#NULL!	8	1	1	-10000	25-Oct-22	Cancer	hospital
3/25/2022 0:00	#NULL!	8	1	1	-10000	25-Oct-22	Cancer	hospital
3/30/2022 0:00	#NULL!	8	1	1	-10000	25-Oct-22	Cancer	hospital
4/7/2022 0:00	3-Jul-22	8	1	0	87	13-Jul-22	Cancer	hospital
4/26/2022 0:00	#NULL!	8	1	1	-10000	17-Nov-22	Cancer	hospital
5/3/2022 0:00	#NULL!	8	2	1	-10000	11-Nov-22	Cancer	hospital
5/4/2022 0:00	#NULL!	8	1	1	-10000	11-Nov-22	Cancer	hospital
5/4/2022 0:00	#NULL!	8	2	1	-10000	29-Nov-22	Cancer	hospital
5/11/2022 0:00	24-Sep-22	8	1	1	136	18-Oct-22	Cancer	hospital
5/19/2022 0:00	23-Jun-22	8	1	0	35	27-Jun-22	Cancer	hospital
5/16/2022 0:00	#NULL!	8	1	1	-10000	13-Feb-23	Cancer	hospital
5/18/2022 0:00	12-Aug-22	8	1	0	86	22-Aug-22	Cancer	hospital
6/22/2022 0:00	#NULL!	8	2	1	-10000	9-Feb-23	Cancer	hospital
6/30/2022 0:00	21-Jul-22	8	2	0	21	25-Jul-22		hospital
6/28/2022 0:00	#NULL!	8	2	1	-10000	9-Feb-23	Cancer	hospital
9/20/2022 0:00	#NULL!	8	1	1	-10000	20-Mar-23	Cancer	hospital
10/3/2022 0:00	#NULL!	8	2	0	-10000	11-Apr-23	Cancer	hospital
10/20/2022 0:00	#NULL!	8	1	1	-10000	8-May-23	Cancer	hospital
10/8/2022 0:00	20-Apr-23	8	2	1	194	25-Apr-23	Cancer	hospital
1/6/2023 0:00	24-May-23	8	1	1	138	5-Jun-23	Cancer	hospital
1/5/2023 0:00	29-Apr-23	8	2	0	114	10-Apr-23		hospital
1/27/2023 0:00	#NULL!	8	2	1	-10000	7-Aug-23	Cancer	hospital
1/23/2023 0:00	#NULL!	8	1	1	-10000	7-Aug-23	Cancer	hospital
2/2/2023 0:00	#NULL!	8	1	1	-10000	7-Aug-23	Cancer	hospital
2/7/2023 0:00	#NULL!	8	1	1	-10000	22-Aug-23	Cancer	hospital
4/14/2023 0:00	#NULL!	8	2	1	-10000	30-Oct-23	Pulmonary disease	hospital
4/14/2023 0:00	26-Jun-23	8	1	1	73	3-Jul-23	Cancer	hospital
3/17/2022 0:00	#NULL!	8	1	1	-10000	18-Oct-22	Neurological disease	specPC
4/29/2022 0:00	8-May-22	8	1	0	9	8-May-22	Cancer	specPC
6/24/2022 0:00	19-Jul-22	8	2	0	25	21-Jul-22	Cancer	specPC
8/4/2022 0:00	#NULL!	8	1	0	-10000	6-Sep-22	Cancer	specPC
8/5/2022 0:00	2-Oct-22	8	2	0	58	3-Oct-22	Cancer	specPC
8/19/2022 0:00	28-Sep-22	8	1	0	40	19-Sep-22	Cancer	specPC
8/24/2022 0:00	10-Sep-22	8	2	0	17	19-Sep-22	Cancer	specPC
9/12/2022 0:00	#NULL!	8	2	1	-10000	20-Mar-23	Cancer	specPC
10/21/2022 0:00	#NULL!	8	2	0	-10000	8-May-23	Cancer	specPC
11/29/2022 0:00	20-Dec-22	8	1	0	21	22-Dec-22	Cancer	specPC
1/13/2023 0:00	7-Feb-23	8	2	0	25	8-Feb-23	Cancer	specPC
3/22/2023 0:00	13-Aug-23	8	1	0	144	19-Sep-23	Cancer	specPC
4/12/2023 0:00	16-Jun-23	8	1	0	65	20-Jun-23	Cancer	specPC
4/17/2023 0:00	24-Jul-23	8	2	1	98	7-Aug-23	Cancer	specPC
4/27/2023 0:00	#NULL!	8	1	0	-10000	30-Oct-23	Pulmonary disease	specPC
6/2/2023 0:00	#NULL!	8	2	1	-10000	30-Nov-23	Cancer	specPC
8/12/2021 0:00	12-Sep-21	9	2	0	31	12-Sep-21	Cancer	unknown
9/27/2021 0:00	6-Jun-22	9	1	1	252	23-Jun-22	Cancer	unknown
11/3/2021 0:00	22-Nov-21	9	2	0	19	29-Nov-21	Cancer	unknown
12/13/2021 0:00	23-Dec-21	9	1	0	10	3-Jan-22	Cancer	unknown
1/10/2022 0:00	10-Jan-23	9	1	1	365	10-Mar-23	Cancer	unknown
1/3/2022 0:00	5-Feb-22	9	2	1	33	5-Feb-22	Cancer	unknown
12/23/2021 0:00	24-Nov-22	9	2	1	336	24-Jan-23	Neurological disease	unknown
1/17/2022 0:00	4-Apr-23	9	2	1	442	#NULL!	Cancer	unknown
1/20/2022 0:00	10-Aug-22	9	1	1	202	10-Oct-22	Cancer	unknown
2/18/2022 0:00	7-Oct-22	9	2	0	231	22-Mar-22	Cancer	unknown
2/7/2022 0:00	13-Apr-22	9	2	1	65	7-Mar-22	Neurological disease	unknown
3/11/2022 0:00	#NULL!	9	2	1	-20000	#NULL!	Cancer	unknown
3/30/2022 0:00	7-Oct-22	9	1	1	191	31-Oct-22	Cardiovascular disease	unknown
3/28/2022 0:00	14-May-22	9	1	1	47	1-Aug-22	Cardiovascular disease	unknown
5/3/2022 0:00	2-Sep-22	9	1	1	122	12-Sep-22	Cancer	unknown
5/22/2022 0:00	22-Jul-22	9	2	1	61	25-Jul-22	Cancer	unknown
6/20/2022 0:00	16-Aug-22	9	2	1	57	12-Sep-22	Cancer	unknown
6/20/2022 0:00	14-Sep-22	9	1	0	86	19-Sep-22	Cancer	unknown
8/15/2022 0:00	16-Feb-23	9	2	1	185	7-Mar-23	Cancer	unknown
10/10/2022 0:00	9-Jan-23	9	1	1	91	7-Mar-23	Cancer	unknown
10/28/2022 0:00	3-Mar-23	9	1	1	126	#NULL!	Cancer	unknown
11/4/2022 0:00	30-Jan-23	9	1	1	87	20-Feb-23	Cancer	unknown
11/5/2022 0:00	#NULL!	9	1	1	-20000	#NULL!	Cancer	unknown
10/20/2022 0:00	6-Feb-23	9	2	1	109	#NULL!	Cancer	unknown
11/15/2022 0:00	#NULL!	9	1	1	-20000	#NULL!	Cancer	unknown
11/21/2022 0:00	29-Jan-23	9	2	1	69	30-Mar-23		unknown
12/27/2022 0:00	30-Jan-23	9	1	1	34	#NULL!	Cancer	unknown
4/19/2023 0:00	11-May-23	9	1	0	22	19-May-23	Cancer	unknown
4/22/2023 0:00	#NULL!	9	2	1	-20000	#NULL!	Pulmonary disease	unknown
5/23/2023 0:00	#NULL!	9	1	1	-20000	#NULL!	Cancer	unknown
11/21/2022 0:00	29-Jan-23	9	1	1	69	#NULL!	Cancer	unknown
5/30/2023 0:00	#NULL!	9	2	1	-10000	#NULL!	Cancer	unknown
1/19/2022 0:00	7-May-22	9	1	1	108	5-Jul-22	Cancer	unknown
5/9/2022 0:00	#NULL!	9	2	1	-10000	#NULL!	Cancer	unknown
8/29/2022 0:00	3-Mar-23	9	1	1	186	10-Mar-23	Cancer	unknown
10/4/2022 0:00	9-Jan-23	9	1	1	97	10-Jan-23	Cancer	unknown
10/31/2022 0:00	#NULL!	9	1	1	-10000	#NULL!	Cancer	unknown
2/18/2023 0:00	#NULL!	9	2	1	-10000	#NULL!	Pulmonary disease	unknown
3/4/2023 0:00	#NULL!	9	1	1	-10000	#NULL!	Other	unknown
3/1/2023 0:00	20-Mar-23	9	2	0	19	30-Mar-23	Cancer	unknown
3/17/2023 0:00	#NULL!	9	2	1	-10000	#NULL!	Cancer	unknown
3/20/2023 0:00	19-Jun-23	9	2	0	91	21-Jun-23	Cancer	unknown
4/3/2023 0:00	#NULL!	9	1	1	-10000	#NULL!	Cardiovascular disease	unknown
4/20/2023 0:00	#NULL!	9	1	1	-10000	#NULL!	Cancer	unknown
5/4/2021 0:00	12-Jan-23	10	2	0	618	9-Aug-23	Cancer	hospital
5/12/2021 0:00	5-Sep-21	10	1	0	116	9-Aug-23	Cancer	hospital
5/25/2021 0:00	29-May-22	10	1	0	369	9-Aug-23	Cancer	hospital
9/29/2021 0:00	8-Jan-22	10	1	1	101	9-Aug-23	Cancer	hospital
9/29/2021 0:00	17-Jan-22	10	1	0	110	9-Aug-23	Cancer	hospital
2/2/2022 0:00	25-Mar-22	10	2	0	51	9-Aug-23	Cancer	hospital
2/22/2022 0:00	7-Jun-22	10	2	1	105	9-Aug-23	Cancer	hospital
2/28/2022 0:00	9-Mar-22	10	1	0	9	9-Aug-23	Cancer	hospital
4/13/2022 0:00	16-Jun-23	10	1	1	429	9-Aug-23	Cancer	hospital
11/29/2021 0:00	#NULL!	10	1	0	-20000	10-Aug-23	Cardiovascular disease	hospital
5/3/2021 0:00	20-Aug-21	10	1	1	109	10-Aug-23	Cancer	specPC
5/24/2021 0:00	23-Jun-21	10	2	0	30	10-Aug-23	Cancer	specPC
4/7/2021 0:00	8-Jul-21	10	1	1	92	10-Aug-23	Cancer	specPC
4/9/2021 0:00	7-Nov-21	10	1	0	212	10-Aug-23	Cancer	specPC
4/16/2021 0:00	9-Mar-22	10	2	1	327	10-Aug-23	Cardiovascular disease	specPC
4/20/2021 0:00	25-Jul-21	10	1	1	96	10-Aug-23	Cancer	specPC
4/23/2021 0:00	29-Jul-21	10	1	0	97	10-Aug-23	Cancer	specPC
5/3/2021 0:00	9-Jun-21	10	1	0	37	10-Aug-23	Cancer	specPC
5/1/2021 0:00	13-Oct-21	10	1	1	165	10-Aug-23	Cancer	specPC
10/29/2021 0:00	8-May-22	10	1	1	191	10-Aug-23	Cancer	specPC
10/15/2021 0:00	15-Mar-22	10	1	1	151	10-Aug-23	Cancer	specPC
11/22/2021 0:00	7-Jan-22	10	1	0	46	10-Aug-23	Cancer	specPC
11/28/2021 0:00	8-Jan-22	10	2	0	41	10-Aug-23	Cancer	specPC
12/1/2021 0:00	9-Jan-23	10	2	1	404	10-Aug-23	Pulmonary disease	specPC
1/24/2022 0:00	3-Jul-22	10	2	0	160	10-Aug-23	Cancer	specPC
2/9/2022 0:00	14-Apr-22	10	1	1	64	10-Aug-23	Cancer	specPC
2/8/2022 0:00	10-Apr-22	10	2	1	61	10-Aug-23	Cancer	specPC
2/18/2022 0:00	30-Aug-22	10	1	0	193	10-Aug-23	Cancer	specPC
2/25/2022 0:00	5-Oct-22	10	2	0	222	10-Aug-23	Cancer	specPC
2/16/2022 0:00	2-Mar-22	10	2	0	14	10-Aug-23	Cancer	specPC
2/2/2022 0:00	#NULL!	10	2	1	-20000	10-Aug-23	Other	specPC
2/21/2022 0:00	7-Jun-22	10	2	1	106	10-Aug-23	Cancer	specPC
4/8/2022 0:00	3-Sep-22	10	2	0	148	10-Aug-23	Cancer	specPC
9/27/2022 0:00	18-Jul-23	10	1	0	294	10-Aug-23	Pulmonary disease	specPC
3/31/2022 0:00	6-Apr-22	10	2	0	6	10-Aug-23	Cancer	specPC
10/18/2022 0:00	18-Dec-22	10	2	0	61	10-Aug-23	Cancer	specPC
10/26/2022 0:00	14-Dec-22	10	1	0	49	10-Aug-23	Cancer	specPC
11/12/2022 0:00	16-Jan-23	10	2	1	65	10-Aug-23	Cancer	specPC
11/21/2022 0:00	20-Feb-23	10	1	1	91	10-Aug-23	Cancer	specPC
11/28/2022 0:00	15-Aug-23	10	1	1	260	31-Aug-23	Cancer	specPC
1/19/2023 0:00	14-Mar-23	10	1	0	54	10-Aug-23	Cancer	specPC
1/19/2023 0:00	12-Feb-23	10	1	0	24	10-Aug-23	Cancer	specPC
3/20/2023 0:00	20-May-23	10	1	0	61	10-Aug-23	Pulmonary disease	specPC
3/26/2023 0:00	28-Apr-23	10	2	0	33	10-Aug-23	Cancer	specPC
4/27/2023 0:00	25-Sep-23	10	2	0	151	19-Oct-23	Cancer	specPC
5/10/2023 0:00	7-Jul-23	10	2	0	58	31-Aug-23	Cancer	specPC
4/30/2022 0:00	#NULL!	10	2	1	-20000	11-Aug-23	Cancer	specPC
4/28/2022 0:00	20-Jul-22	10	1	0	83	11-Aug-23	Cancer	specPC
4/20/2022 0:00	12-Dec-22	10	2	1	236	11-Aug-23	Cancer	specPC
4/26/2022 0:00	16-Jul-22	10	1	0	81	11-Aug-23	Cancer	specPC
4/26/2022 0:00	19-Jan-23	10	1	0	268	11-Aug-23	Cancer	specPC
6/2/2022 0:00	19-Oct-22	10	1	1	139	11-Aug-23	Cancer	specPC
5/25/2022 0:00	24-Jul-22	10	1	0	60	11-Aug-23	Cancer	specPC
5/3/2022 0:00	#NULL!	10	1	0	-10000	11-Aug-23	Cancer	specPC
9/19/2022 0:00	9-Aug-23	10	2	1	324	11-Aug-23	Cancer	specPC
10/30/2022 0:00	13-Jan-23	10	2	1	75	11-Aug-23	Cancer	specPC
10/30/2022 0:00	24-Dec-22	10	2	0	55	11-Aug-23	Cancer	specPC
10/24/2022 0:00	24-Feb-23	10	2	1	123	11-Aug-23	Cancer	specPC
11/30/2022 0:00	17-Feb-23	10	2	0	79	11-Aug-23	Cancer	specPC
9/29/2020 0:00	18-Dec-20	11	2	0	80	20-Dec-20	Cancer	hospital
9/30/2020 0:00	#NULL!	11	2	1	-10000	20-Apr-21	Cancer	hospital
9/30/2020 0:00	4-Nov-20	11	1	0	35	12-Dec-23	Cancer	hospital
9/30/2020 0:00	11-Nov-20	11	1	0	42	11-Nov-20	Cancer	hospital
10/7/2020 0:00	7-Apr-21	11	2	0	182	12-Apr-21	Cancer	hospital
10/20/2020 0:00	13-Jan-21	11	2	0	85	22-Jun-21	Cancer	hospital
10/15/2020 0:00	13-Jan-21	11	1	1	90	12-Apr-21	Cancer	hospital
10/14/2020 0:00	8-Jan-21	11	1	1	86	12-Apr-21	Cancer	hospital
10/27/2020 0:00	#NULL!	11	2	0	-10000	11-Nov-20	Cancer	hospital
10/27/2020 0:00	#NULL!	11	2	1	-10000	12-Apr-21	Cardiovascular disease	hospital
2/11/2021 0:00	3-Apr-21	11	1	0	51	12-Apr-21	Pulmonary disease	hospital
3/10/2021 0:00	#NULL!	11	1	0	-10000	22-Jun-21	Cancer	hospital
3/16/2021 0:00	25-Sep-21	11	1	1	193	4-Oct-21	Cancer	hospital
3/23/2021 0:00	2-Apr-21	11	2	0	10	30-Mar-21	Cancer	hospital
3/9/2021 0:00	#NULL!	11	1	0	-10000	20-Apr-21	Cancer	hospital
4/1/2021 0:00	#NULL!	11	1	1	-10000	29-Jun-21	Cancer	hospital
3/22/2021 0:00	#NULL!	11	1	1	-10000	5-Jul-21	Cancer	hospital
4/12/2021 0:00	29-May-21	11	1	0	47	1-Jun-21	Cancer	hospital
3/29/2021 0:00	#NULL!	11	1	0	-10000	25-May-21	Cancer	hospital
3/16/2021 0:00	4-Jun-21	11	1	0	80	30-Sep-21	Cancer	hospital
4/13/2021 0:00	13-Mar-22	11	2	1	334	20-Mar-22	Cancer	hospital
4/27/2021 0:00	13-Mar-22	11	2	1	320	20-Mar-22	Cancer	hospital
5/11/2021 0:00	#NULL!	11	1	1	-10000	30-Oct-21	Cancer	hospital
5/25/2021 0:00	11-Jul-21	11	1	0	47	10-Aug-21	Cancer	hospital
5/25/2021 0:00	25-Jun-21	11	1	0	31	10-Aug-21	Cancer	hospital
6/8/2021 0:00	#NULL!	11	1	1	-10000	20-Dec-21	Cancer	hospital
6/1/2021 0:00	22-Jun-21	11	1	0	21	14-Jul-21	Cancer	hospital
6/8/2021 0:00	#NULL!	11	1	1	-10000	15-Jul-21	Cancer	hospital
6/22/2021 0:00	18-Jul-22	11	1	0	391	10-Aug-22	Cancer	hospital
6/30/2021 0:00	15-Sep-21	11	1	1	77	15-Sep-21	Pulmonary disease	hospital
7/6/2021 0:00	8-Nov-22	11	2	1	490	20-Nov-22	Cancer	hospital
7/13/2021 0:00	12-Aug-21	11	1	1	30	25-Aug-21	Pulmonary disease	hospital
7/13/2021 0:00	#NULL!	11	2	1	-10000	11-Oct-21	Cancer	hospital
7/13/2021 0:00	#NULL!	11	1	0	-10000	10-Aug-21	Pulmonary disease	hospital
7/13/2021 0:00	14-Jul-21	11	1	0	1	14-Jul-21		hospital
7/15/2021 0:00	30-Nov-22	11	2	1	503	25-Aug-23	Cancer	hospital
8/11/2021 0:00	#NULL!	11	1	1	-10000	15-Sep-21	Cancer	hospital
8/11/2021 0:00	20-Aug-21	11	1	0	9	23-Aug-21	Cancer	hospital
8/25/2021 0:00	#NULL!	11	1	1	-10000	#NULL!	Pulmonary disease	hospital
8/25/2021 0:00	#NULL!	11	2	0	-10000	20-Sep-21	Cancer	hospital
9/1/2021 0:00	2-Sep-21	11	1	0	1	20-Sep-21	Cancer	hospital
9/1/2021 0:00	27-Sep-21	11	2	1	26	4-Oct-21	Pulmonary disease	hospital
8/31/2021 0:00	#NULL!	11	2	1	-10000	#NULL!	Pulmonary disease	hospital
8/31/2021 0:00	#NULL!	11	1	1	-10000	#NULL!	Cardiovascular disease	hospital
9/7/2021 0:00	2-Feb-22	11	1	1	148	2-May-22	Pulmonary disease	hospital
6/22/2021 0:00	#NULL!	11	1	0	-10000	2-Nov-21	Cancer	hospital
9/25/2021 0:00	#NULL!	11	2	0	-10000	5-Oct-21	Cancer	hospital
9/14/2021 0:00	#NULL!	11	1	0	-10000	20-Oct-21	Cancer	hospital
9/21/2021 0:00	#NULL!	11	1	0	-10000	18-Oct-21	Pulmonary disease	hospital
9/21/2021 0:00	#NULL!	11	2	0	-10000	11-Oct-21	Pulmonary disease	hospital
9/28/2021 0:00	8-Nov-21	11	2	0	41	21-Aug-23	Pulmonary disease	hospital
9/29/2021 0:00	#NULL!	11	2	1	-10000	#NULL!	Pulmonary disease	hospital
10/11/2021 0:00	#NULL!	11	2	0	-10000	21-Aug-23	Cancer	hospital
10/12/2021 0:00	6-Nov-21	11	1	0	25	21-Aug-23		hospital
10/12/2021 0:00	#NULL!	11	2	1	-10000	#NULL!	Other	hospital
10/12/2021 0:00	24-Aug-22	11	1	1	316	12-Dec-23	Pulmonary disease	hospital
10/19/2021 0:00	22-Oct-21	11	1	0	3	2-Nov-21	Cardiovascular disease	hospital
10/26/2021 0:00	#NULL!	11	2	0	-10000	25-Aug-22	Cancer	hospital
11/2/2021 0:00	#NULL!	11	2	1	-10000	#NULL!	Frailty due to old age	hospital
11/2/2021 0:00	11-Nov-21	11	1	0	9	27-Jan-22	Cancer	hospital
11/9/2021 0:00	23-Dec-21	11	1	0	44	13-Jan-22	Cancer	hospital
11/16/2021 0:00	2-Dec-21	11	1	0	16	23-Dec-21	Cancer	hospital
10/19/2021 0:00	#NULL!	11	1	1	-10000	#NULL!	Cancer	hospital
10/19/2021 0:00	13-Mar-22	11	1	1	145	12-Dec-23	Pulmonary disease	hospital
11/9/2021 0:00	13-Nov-21	11	1	0	4	23-Dec-21	Cancer	hospital
11/16/2021 0:00	#NULL!	11	1	0	-10000	28-Feb-22	Cancer	hospital
12/10/2021 0:00	#NULL!	11	1	1	-10000	#NULL!	Cancer	hospital
12/22/2021 0:00	15-May-22	11	1	1	144	12-Dec-23	Pulmonary disease	hospital
12/27/2021 0:00	#NULL!	11	1	1	-10000	#NULL!	Cancer	hospital
12/26/2021 0:00	#NULL!	11	1	0	-10000	27-Jan-22	Cancer	hospital
12/30/2021 0:00	20-Jan-22	11	1	0	21	7-Jan-22	Pulmonary disease	hospital
1/6/2022 0:00	#NULL!	11	2	0	-10000	13-Jan-22	Pulmonary disease	hospital
1/24/2022 0:00	#NULL!	11	2	1	-10000	#NULL!	Pulmonary disease	hospital
1/26/2022 0:00	#NULL!	11	1	0	-10000	25-Aug-22	Cancer	hospital
1/19/2022 0:00	2-Feb-22	11	1	0	14	17-Feb-22	Cancer	hospital
1/26/2022 0:00	28-Oct-22	11	1	1	275	12-Dec-23	Cardiovascular disease	hospital
2/4/2022 0:00	23-Feb-22	11	1	0	19	17-Mar-22	Cancer	hospital
2/10/2022 0:00	27-Mar-22	11	2	0	45	17-Mar-22	Cancer	hospital
2/15/2022 0:00	#NULL!	11	1	1	-10000	#NULL!	Pulmonary disease	hospital
3/1/2022 0:00	4-Jun-22	11	1	1	95	12-Dec-23	Cardiovascular disease	hospital
3/2/2022 0:00	21-Apr-22	11	1	0	50	13-May-22	Pulmonary disease	hospital
4/6/2022 0:00	#NULL!	11	1	1	-10000	#NULL!	Cancer	hospital
4/6/2022 0:00	#NULL!	11	2	0	-10000	13-May-22	Cancer	hospital
4/13/2022 0:00	#NULL!	11	2	1	-10000	#NULL!	Cancer	hospital
4/25/2022 0:00	#NULL!	11	2	1	-10000	#NULL!	Pulmonary disease	hospital
4/26/2022 0:00	#NULL!	11	1	1	-10000	#NULL!	Cancer	hospital
5/11/2022 0:00	#NULL!	11	1	0	-10000	13-Jun-22	Pulmonary disease	hospital
5/17/2022 0:00	#NULL!	11	2	1	-10000	#NULL!	Cancer	hospital
3/30/2022 0:00	#NULL!	11	1	0	-10000	30-Mar-22	Cancer	hospital
5/17/2022 0:00	6-Aug-22	11	1	0	81	10-Sep-22	Cancer	hospital
5/17/2022 0:00	15-Jun-22	11	2	0	29	20-Jun-22	Cancer	hospital
5/31/2022 0:00	#NULL!	11	1	1	-10000	#NULL!	Cancer	hospital
6/9/2022 0:00	#NULL!	11	2	1	-10000	#NULL!	Cancer	hospital
6/14/2022 0:00	23-Oct-22	11	2	1	131	4-Aug-23	Cancer	hospital
6/14/2022 0:00	#NULL!	11	2	1	-10000	#NULL!	Cancer	hospital
6/15/2022 0:00	#NULL!	11	2	0	-10000	6-Jul-22	Pulmonary disease	hospital
6/15/2022 0:00	#NULL!	11	2	1	-10000	#NULL!	Pulmonary disease	hospital
6/16/2022 0:00	#NULL!	11	2	1	-10000	#NULL!	Pulmonary disease	hospital
5/17/2022 0:00	#NULL!	11	2	0	-10000	4-Aug-22		hospital
6/9/2022 0:00	#NULL!	11	2	1	-10000	19-Jul-22	Pulmonary disease	hospital
5/24/2022 0:00	#NULL!	11	2	0	-10000	6-Jun-22	Cancer	hospital
6/21/2022 0:00	#NULL!	11	2	1	-10000	#NULL!	Cancer	hospital
6/30/2022 0:00	#NULL!	11	1	1	-10000	#NULL!	Pulmonary disease	hospital
6/30/2022 0:00	#NULL!	11	1	1	-10000	#NULL!	Pulmonary disease	hospital
7/1/2022 0:00	#NULL!	11	1	1	-10000	#NULL!	Pulmonary disease	hospital
7/5/2022 0:00	#NULL!	11	1	0	-10000	5-Jul-22	Cancer	hospital
7/5/2022 0:00	#NULL!	11	2	1	-10000	#NULL!	Cancer	hospital
7/5/2022 0:00	#NULL!	11	1	0	-10000	4-Aug-22	Cancer	hospital
7/5/2022 0:00	#NULL!	11	1	0	-10000	5-Jul-22	Cancer	hospital
7/19/2022 0:00	#NULL!	11	1	1	-10000	#NULL!	Cancer	hospital
7/20/2022 0:00	#NULL!	11	2	1	-10000	#NULL!	Pulmonary disease	hospital
8/2/2022 0:00	#NULL!	11	2	0	-10000	2-Sep-22	Cancer	hospital
8/23/2022 0:00	28-Sep-22	11	1	1	36	12-Dec-23	Cancer	hospital
8/30/2022 0:00	5-Oct-22	11	1	0	36	12-Dec-23	Cardiovascular disease	hospital
8/30/2022 0:00	#NULL!	11	1	1	-10000	#NULL!	Cancer	hospital
9/7/2022 0:00	#NULL!	11	1	0	-10000	19-Dec-22	Cancer	hospital
9/7/2022 0:00	3-Nov-22	11	1	0	57	23-Nov-22	Cancer	hospital
9/14/2022 0:00	#NULL!	11	1	0	-10000	6-Oct-22	Cancer	hospital
9/15/2022 0:00	#NULL!	11	2	0	-10000	6-Oct-22	Other	hospital
9/20/2022 0:00	#NULL!	11	1	1	-10000	#NULL!	Cancer	hospital
9/21/2022 0:00	#NULL!	11	1	1	-10000	#NULL!	Pulmonary disease	hospital
9/21/2022 0:00	#NULL!	11	2	0	-10000	23-Nov-22	Cancer	hospital
9/22/2022 0:00	#NULL!	11	2	0	-10000	27-Oct-22	Cardiovascular disease	hospital
9/29/2022 0:00	#NULL!	11	1	0	-10000	27-Oct-22	Cancer	hospital
9/30/2022 0:00	#NULL!	11	1	1	-10000	#NULL!	Pulmonary disease	hospital
11/9/2022 0:00	#NULL!	11	2	0	-10000	6-Oct-23	Cardiovascular disease	hospital
3/29/2021 0:00	#NULL!	11	2	1	-10000	1-Oct-21	Cardiovascular disease	nursing home
6/24/2021 0:00	#NULL!	11	2	1	-10000	3-Jan-22	Cardiovascular disease	nursing home
6/24/2021 0:00	#NULL!	11	2	1	-10000	3-Jan-22	Cardiovascular disease	nursing home
7/15/2021 0:00	#NULL!	11	2	1	-10000	1-Feb-22	Neurological disease	nursing home
7/15/2021 0:00	#NULL!	11	2	1	-10000	1-Feb-22	Cancer	nursing home
9/3/2021 0:00	22-Oct-21	11	1	1	49	14-Dec-21	Cancer	nursing home
9/9/2021 0:00	#NULL!	11	2	1	-10000	2-Apr-22	Frailty due to old age	nursing home
9/17/2021 0:00	#NULL!	11	2	1	-10000	2-Apr-22	Cardiovascular disease	nursing home
9/17/2021 0:00	#NULL!	11	1	1	-10000	2-Apr-22	Cardiovascular disease	nursing home
10/14/2021 0:00	7-Jan-22	11	1	0	85	4-Nov-21	Other	nursing home
9/3/2021 0:00	15-Feb-22	11	2	1	165	28-Feb-22	Pulmonary disease	nursing home
10/14/2021 0:00	15-Mar-22	11	1	1	152	3-May-22	Neurological disease	nursing home
10/28/2021 0:00	#NULL!	11	1	1	-10000	30-May-22	Cardiovascular disease	nursing home
10/28/2021 0:00	#NULL!	11	2	1	-10000	30-May-22	Cardiovascular disease	nursing home
11/19/2021 0:00	#NULL!	11	1	1	-10000	10-Jun-22	Cardiovascular disease	nursing home
11/19/2021 0:00	#NULL!	11	2	0	-10000	20-Dec-21	Frailty due to old age	nursing home
2/14/2022 0:00	#NULL!	11	2	1	-10000	1-Sep-22	Cardiovascular disease	nursing home
2/14/2022 0:00	17-Jul-22	11	2	1	153	5-Aug-22	Cardiovascular disease	nursing home
5/26/2022 0:00	#NULL!	11	2	1	-10000	1-Dec-22	Frailty due to old age	nursing home
5/26/2022 0:00	#NULL!	11	2	1	-10000	17-Jul-22	Frailty due to old age	nursing home
5/17/2022 0:00	#NULL!	11	2	1	-10000	17-Jul-22	Neurological disease	nursing home
5/17/2022 0:00	19-Oct-22	11	2	1	155	5-Dec-23	Cardiovascular disease	nursing home
6/20/2022 0:00	#NULL!	11	1	1	-10000	3-Jan-23	Cardiovascular disease	nursing home
6/20/2022 0:00	#NULL!	11	2	1	-10000	3-Jan-23	Cancer	nursing home
7/4/2022 0:00	#NULL!	11	1	1	-10000	20-Jan-23	Cardiovascular disease	nursing home
7/11/2022 0:00	7-Sep-22	11	1	0	58	5-Dec-23	Cardiovascular disease	nursing home
8/8/2022 0:00	#NULL!	11	2	1	-10000	1-Mar-23	Frailty due to old age	nursing home
8/1/2022 0:00	#NULL!	11	2	1	-10000	1-Mar-23	Cardiovascular disease	nursing home
10/6/2021 0:00	#NULL!	11	2	1	-10000	#NULL!	Neurological disease	nursing home
10/8/2021 0:00	#NULL!	11	2	1	-10000	#NULL!	Cardiovascular disease	nursing home
10/14/2021 0:00	#NULL!	11	2	0	-10000	18-Oct-21	Cardiovascular disease	nursing home
12/2/2021 0:00	#NULL!	11	2	1	-10000	#NULL!	Cardiovascular disease	nursing home
12/2/2021 0:00	#NULL!	11	2	1	-20000	#NULL!	Cancer	nursing home
10/11/2021 0:00	#NULL!	11	2	1	-10000	#NULL!	Cardiovascular disease	nursing home
10/11/2021 0:00	#NULL!	11	2	0	-10000	15-Oct-21	Frailty due to old age	nursing home
10/11/2021 0:00	#NULL!	11	2	1	-10000	13-Dec-21	Neurological disease	nursing home
10/14/2021 0:00	#NULL!	11	2	1	-10000	#NULL!	Cardiovascular disease	nursing home
10/27/2021 0:00	#NULL!	11	1	1	-10000	#NULL!	Cardiovascular disease	nursing home
10/27/2021 0:00	#NULL!	11	2	1	-10000	#NULL!	Neurological disease	nursing home
10/13/2021 0:00	#NULL!	11	1	0	-20000	11-Nov-21	Cardiovascular disease	nursing home
12/23/2021 0:00	#NULL!	11	2	1	-10000	#NULL!	Cardiovascular disease	nursing home
12/23/2021 0:00	#NULL!	11	2	1	-10000	#NULL!	Neurological disease	nursing home
12/3/2021 0:00	#NULL!	11	2	1	-10000	#NULL!	Frailty due to old age	nursing home
12/14/2021 0:00	#NULL!	11	2	1	-10000	#NULL!		nursing home
1/5/2022 0:00	#NULL!	11	2	1	-10000	5-Jun-22	Other	nursing home
12/14/2021 0:00	#NULL!	11	2	1	-10000	5-Jun-22	Cardiovascular disease	nursing home
1/5/2021 0:00	#NULL!	11	2	1	-10000	6-May-22	Cardiovascular disease	nursing home
2/10/2022 0:00	#NULL!	11	2	1	-10000	#NULL!	Frailty due to old age	nursing home
3/22/2022 0:00	#NULL!	11	2	1	-10000	#NULL!	Frailty due to old age	nursing home
3/24/2022 0:00	#NULL!	11	2	1	-10000	#NULL!	Cardiovascular disease	nursing home
3/31/2022 0:00	#NULL!	11	2	1	-10000	#NULL!	Pulmonary disease	nursing home
3/31/2022 0:00	27-Jun-22	11	2	1	88	5-Jul-23	Frailty due to old age	nursing home
5/5/2022 0:00	16-Aug-22	11	2	0	103	18-Sep-22	Frailty due to old age	nursing home
5/5/2022 0:00	#NULL!	11	2	1	-10000	#NULL!	Neurological disease	nursing home
3/24/2022 0:00	#NULL!	11	2	1	-10000	#NULL!	Cardiovascular disease	nursing home
5/23/2022 0:00	#NULL!	11	1	1	-10000	#NULL!	Cardiovascular disease	nursing home
5/23/2022 0:00	20-Dec-22	11	1	1	211	28-Dec-22	Pulmonary disease	nursing home
5/18/2022 0:00	#NULL!	11	2	1	-10000	#NULL!	Cardiovascular disease	nursing home
7/8/2022 0:00	#NULL!	11	1	1	-10000	#NULL!	Cardiovascular disease	nursing home
7/14/2022 0:00	#NULL!	11	2	1	-10000	#NULL!	Cancer	nursing home
7/13/2022 0:00	#NULL!	11	1	1	-10000	#NULL!	Cardiovascular disease	nursing home
8/8/2022 0:00	#NULL!	11	2	1	-10000	#NULL!	Other	nursing home

## Sheet: variable list
	VARIABLE NAME	DESCRIPTION	TYPE
	CONSDAT	Date of consent from patient to be included into study	Date
	deathdate	Date of death	Date (#NULL!=missing)
	country	Country where patient where included	1=Argentina, 2=Switzerland, 3=Germany, 4=Spain, 5=UK, 6=Iceland, 7=Netherlands, 8=Norway, 9=New Zealand, 10=Sweden, 11=Slovenia
	gender	Gender of patient (self-reported)	1=male, 2=female, 3=other
	PATFU1_P1	Patient follow-up questionnaire has been entered	1=yes, 0=no
	duration_survival	Number of days surviving after providing consent	Numerical
	lastfudate	Last date of follow-up of patient in medical records	Date / -1000(=no death registered) / -2000 (=death registered, date unknown)
	diag	Main diagnosis	Character
	setting	Health care setting where patient were included into study	Character
